# Supplementary material for: Single‐cell analysis reveals cytotoxic and memory CD8+ T cells associated with prolonged survival in relapsed/refractory leukaemia patients after haplo+cord haematopoietic stem cell transplantation
Source: Clin Transl Med. 2026 Feb 4;16(2):e70529. doi: 10.1002/ctm2.70529 (PMC12872979; doi:10.1002/ctm2.70529)
Supplement: Supplementary file 2 — Supporting Information [file CTM2-16-e70529-s001.xlsx]

## Sheet: Table S1
Table S1. Patient baseline characteristics in the haplo+cord and single cord groups.
Characteristics	Haplo+Cord	Single Cord	P value
Total patients	26	17
Median age at diagnosis, years (range)	30.7 ± 2.8	30 ± 2.6	0.06
Weight (range)	63.9 ± 3.0	57.8 ± 2.3	0.156
Patient gender (n, %)			0.663
Male	17 (65.4)	10 (58.8)
Female	9 (34.6)	7 (41.2)
Diagnosis (n, %)			0.374
AML	9 (34.6)	8 (47.1)
ALL	11 (42.3)	8 (47.1)
MDS	4 (15.4)	0 (0)
CML-BP	2 (7.7)	1 (5.9)
HCT-CI score (n, %)			0.973
0-1	20 (76.9)	13 (76.5)
2	6 (23.1)	4 (23.5)
Interval diagnosis to transplant (n, %)			0.925
<12 months	18(69.2)	12 (70.6)
>=12 months	8 (30.8)	5 (29.4)
ALL: acute lymphoblastic leukemia; AML: Acute myeloid leukemia; MDS: Myelodysplastic syndrome
CML-BP: chronic myelogenous leukemia-blastic phase; HCT-CI: Hematopoietic Cell Transplantation-Comorbidity Index.

## Sheet: Table S2
Table S2. Characteristics of the 16 patients included for scRNA-seq and/or scATAC-seq analysis in this study.
NO.	Age (year)	Gender	Diagnosis	Transplantation strategy	Transplantation to sample acquisition interval (months)	Chimeric status	GVHD status at the time of sample collection	CMV	Bacterial infection*	Fungal infection*	Survival outcomes	Library	scRNA-seq Batch	scATAC-seq Batch
BM16	31	Male	Ph+ ALL	haplo+cord	2	Haploid	Grade II Cutaneous GVHD	positive	Yes	No	alive	scRNA-seq	batch 1
BM17	14	Female	AML M2a	haplo+cord	2	UCB	Normal	positive	Yes	Yes	alive	scRNA-seq; scATAC-seq	batch 1	batch 1
BM22	39	Female	Ph+ALL	haplo+cord	1	Haploid	Normal	negative	Yes	Yes	alive	scRNA-seq	batch 1
BM89	27	Male	Ph+ALL	single cord	2	UCB	Normal	positive	Yes	No	alive	scRNA-seq	batch 1
BM38	34	Female	AML M2a	haplo+cord	3	Haploid	Normal	negative	No	No	alive	scRNA-seq	batch 2
BM39	39	Female	MDS	haplo+cord	2	UCB	Grade II Gastrointestinal GVHD	positive	Yes	Yes	alive	scRNA-seq	batch 2
BM86	39	Male	Ph+ALL	single cord	2.5	UCB	Grade I skin GVHD	negative	Yes	No	alive	scRNA-seq; scATAC-seq	batch 2	batch 1
BM50	29	Male	B-ALL	haplo+cord	3	UCB	Normal	negative	Yes	No	alive	scRNA-seq; scATAC-seq	batch 3	batch 1
BM47	62	Male	AML M5	single cord	3	UCB	Normal	negative	Yes	Yes	alive	scRNA-seq	batch 3
BM213	14	Female	AML	single cord	2	UCB	Grade IV Hepatic GVHD	negative	Yes	Yes	died	scRNA-seq	batch 4
BM214	27	Female	AML	haplo+cord	2	UCB	Normal	negative	No	No	alive	scRNA-seq	batch 4
BM219	15	Female	B-ALL	single cord	3	UCB	Normal	negative	No	No	alive	scRNA-seq; scATAC-seq	batch 4	batch 2
BM220	44	Female	B-ALL	single cord	1	UCB	Normal	negative	Yes	No	alive	scRNA-seq; scATAC-seq	batch 4	batch 2
BM221	33	Female	T-ALL	haplo+cord	2	UCB	Normal	negative	No	No	alive	scRNA-seq; scATAC-seq	batch 4	batch 2
BM222	50	Female	Ph+ ALL	haplo+cord	3	UCB	Normal	negative	No	No	alive	scRNA-seq	batch 4
BM224	55	Male	AML	haplo+cord	1	UCB	Normal	negative	Yes	No	alive	scRNA-seq	batch 4
ph+ ALL: acute lymphoblastic leukemia with positive Ph; M2a: Acute myeloid leukemia with maturation; M5: Acute monocytic leukemia; UCB: umbilical cord blood
*Status of CMV, bacterial infection and fungal infection all refer specifically to the status at the time point of collection.

## Sheet: Table S3
Table S3. Cells and genes statistics of scRNA-seq data after quality control.
Sample	# of cells	mean genes per cell	median genes per cell	max genes per cell	min genes per cell	mean UMIs per cell	median UMIs per cell	max UMIs per cell	min UMIs per cell
BM16	7759	2347.97	2377	4998	518	6559.14	6068	24839	1002
BM17	4092	2976.4	2934	4993	500	10702.6	10073	24994	1006
BM22	4081	2183.65	2128	4981	500	10804	9757	24991	1002
BM38	6301	2600.15	2276	4999	531	8701.82	5983	24923	1024
BM39	3375	3193.15	3275	4991	513	11983.7	11997	24997	1018
BM47	5361	2427.93	2267	5000	524	7765.87	6585	24897	1008
BM50	5734	2226.62	2028.5	4942	526	6845.05	6232	24527	1002
BM86	7364	2266.42	2026.5	4927	500	7458.27	5754.5	24943	1016
BM89	8506	2304.96	2120.5	4990	544	6839.09	5265	24851	1021
BM213	4565	2293.24	1964	5000	504	7274.9	5836	24919	1004
BM214	4183	2166.96	1656	4998	500	7015.29	4738	24814	1029
BM219	6207	2701.4	2838	4994	500	9625.45	9172	24964	1027
BM220	5244	2725.79	2413.5	4999	611	9572.19	8227.5	24916	1011
BM221	4980	3265.2	3455.5	5000	505	10012.1	10040.5	24861	1020
BM222	7626	3108.22	3186.5	5000	501	9840.37	9590	25000	1002
BM224	1645	2265.71	1822	4996	503	7755.68	5426	24993	1001

## Sheet: Table S4
Table S4. Differentially expressed genes in each major cell type.
p_val	avg_log2FC	pct.1	pct.2	p_val_adj	cluster	gene
9.13697e-34	-3.14631	0.108	0.49	1.98236e-29	HSPC	SLC35F1
1.03277e-32	3.24908	0.483	0.093	2.24071e-28	HSPC	MX1
2.46625e-29	3.41694	0.424	0.07	5.35077e-25	HSPC	IFI44L
2.80941e-27	1.11703	0.902	0.775	6.09529e-23	HSPC	HLA-DRB1
2.04796e-25	2.62026	0.499	0.166	4.44326e-21	HSPC	XAF1
4.00106e-22	1.98456	0.473	0.146	8.68069e-18	HSPC	MT1X
2.2954e-20	-0.66275	0.995	1	4.98011e-16	HSPC	MT-CO3
3.84026e-19	2.61127	0.368	0.099	8.33182e-15	HSPC	IFI6
1.26244e-18	-0.561768	0.995	1	2.73899e-14	HSPC	MT-CO1
6.12732e-18	0.993491	0.853	0.642	1.32938e-13	HSPC	XBP1
4.07979e-17	0.763036	0.871	0.758	8.8515e-13	HSPC	VPREB3
1.72182e-16	0.652045	0.902	0.797	3.73566e-12	HSPC	MZB1
2.12211e-16	1.63358	0.483	0.208	4.60412e-12	HSPC	IFITM3
5.43995e-15	-1.35272	0.355	0.6	1.18025e-10	HSPC	MT-ND6
9.16098e-14	1.23612	0.542	0.296	1.98757e-09	HSPC	RASD1
1.35138e-13	0.694513	0.856	0.673	2.93196e-09	HSPC	SOCS2
1.35837e-13	0.910225	0.779	0.58	2.94712e-09	HSPC	LINC01013
1.43444e-13	2.00853	0.398	0.175	3.11216e-09	HSPC	EPSTI1
3.83918e-13	0.712262	0.869	0.769	8.32947e-09	HSPC	PHACTR1
5.7418e-13	0.730545	0.851	0.735	1.24574e-08	HSPC	HLA-DPB1
9.64368e-13	1.84242	0.373	0.152	2.09229e-08	HSPC	FAM43A
1.55283e-12	1.11409	0.699	0.507	3.36902e-08	HSPC	SMIM3
1.80677e-12	0.905323	0.64	0.428	3.91997e-08	HSPC	APOLD1
2.65612e-12	1.08404	0.622	0.394	5.76271e-08	HSPC	TNK2
2.71085e-12	0.503084	0.959	0.893	5.88145e-08	HSPC	HLA-DRA
2.81325e-12	1.75467	0.298	0.096	6.10364e-08	HSPC	IFI44
3.25406e-12	2.00403	0.272	0.079	7.06e-08	HSPC	OR7C1
5.47102e-12	1.55371	0.375	0.158	1.18699e-07	HSPC	LY6E
6.633e-12	1.02783	0.689	0.535	1.4391e-07	HSPC	EIF2AK2
6.99656e-12	0.801348	0.702	0.479	1.51797e-07	HSPC	ISG20
2.73712e-11	1.31703	0.465	0.245	5.93845e-07	HSPC	DDX58
2.75558e-11	0.386495	0.99	0.963	5.97852e-07	HSPC	CD74
2.82163e-11	0.839366	0.671	0.448	6.12181e-07	HSPC	TRIM22
3.83342e-11	-0.500898	0.987	0.994	8.31699e-07	HSPC	MT-ND3
4.58878e-11	1.43342	0.476	0.259	9.95581e-07	HSPC	DEPP1
5.41663e-11	2.18194	0.27	0.09	1.17519e-06	HSPC	OAS1
5.51645e-11	-0.880188	0.527	0.727	1.19685e-06	HSPC	NSF
7.09496e-11	1.72907	0.301	0.11	1.53932e-06	HSPC	CD27
7.72283e-11	1.15045	0.555	0.349	1.67554e-06	HSPC	PLSCR1
1.00699e-10	0.706109	0.686	0.459	2.18476e-06	HSPC	MPHOSPH8
2.92858e-10	1.91729	0.26	0.087	6.35385e-06	HSPC	USP18
4.17959e-10	1.77768	0.344	0.155	9.06805e-06	HSPC	ISG15
5.09935e-10	0.342062	0.987	0.955	1.10635e-05	HSPC	B2M
5.12125e-10	1.17839	0.396	0.189	1.11111e-05	HSPC	PARP9
8.70868e-10	0.533611	0.887	0.775	1.88944e-05	HSPC	CD79B
9.01506e-10	0.736655	0.913	0.82	1.95591e-05	HSPC	HLA-A
1.32786e-09	-0.477963	0.905	0.946	2.88093e-05	HSPC	MT-ND5
1.37771e-09	0.706968	0.668	0.47	2.98908e-05	HSPC	JUN
1.48725e-09	1.38806	0.308	0.127	3.22674e-05	HSPC	SHISA5
1.82823e-09	1.14426	0.414	0.214	3.96654e-05	HSPC	IRF9
1.99098e-09	0.717057	0.681	0.485	4.31962e-05	HSPC	PARP14
2.12763e-09	0.822873	0.743	0.586	4.6161e-05	HSPC	SLC44A1
2.33515e-09	0.538816	0.748	0.549	5.06634e-05	HSPC	CD37
2.5919e-09	0.607232	0.841	0.676	5.62339e-05	HSPC	CIITA
2.79085e-09	1.4858	0.316	0.141	6.05503e-05	HSPC	OAS2
3.15112e-09	0.694839	0.83	0.699	6.83667e-05	HSPC	SP100
5.74605e-09	-0.836375	0.887	0.887	0.000124666	HSPC	FP236383.3
6.17227e-09	1.64146	0.267	0.104	0.000133914	HSPC	IRF7
6.27957e-09	0.608485	0.915	0.823	0.000136242	HSPC	GAB1
6.45565e-09	0.855282	0.599	0.414	0.000140062	HSPC	SNHG32
6.72933e-09	0.533989	0.882	0.749	0.000145999	HSPC	IFI16
8.82481e-09	1.03217	0.514	0.338	0.000191463	HSPC	BST2
9.50282e-09	0.653145	0.915	0.839	0.000206173	HSPC	HLA-C
9.85332e-09	0.719452	0.627	0.437	0.000213778	HSPC	STK26
9.92721e-09	0.502177	0.902	0.848	0.000215381	HSPC	VPREB1
1.0244e-08	0.573072	0.743	0.603	0.000222253	HSPC	RNF213
1.02762e-08	1.07578	0.401	0.217	0.000222951	HSPC	RSAD2
1.04798e-08	0.871651	0.581	0.392	0.000227369	HSPC	AP1B1
1.26405e-08	0.75184	0.799	0.654	0.000274248	HSPC	HLA-E
1.37852e-08	0.497787	0.797	0.634	0.000299083	HSPC	MAP1LC3B
1.50213e-08	1.26798	0.339	0.166	0.000325902	HSPC	SAMD9L
1.50469e-08	0.341618	0.889	0.775	0.000326458	HSPC	TXNIP
1.74847e-08	1.6079	0.28	0.118	0.000379349	HSPC	IFIT3
1.92938e-08	-1.74729	0.105	0.256	0.000418598	HSPC	DNA2
2.09785e-08	1.04904	0.411	0.225	0.000455149	HSPC	DIPK1B
2.3805e-08	0.39047	0.928	0.859	0.000516473	HSPC	LAPTM5
2.42435e-08	1.3007	0.514	0.352	0.000525986	HSPC	CLN8
2.5101e-08	0.685534	0.599	0.403	0.000544591	HSPC	SMDT1
3.06438e-08	0.952113	0.339	0.163	0.000664848	HSPC	IFITM1
4.88021e-08	0.39598	0.925	0.794	0.00105881	HSPC	SRSF5
5.39186e-08	0.535086	0.83	0.735	0.00116982	HSPC	HLA-DPA1
6.64953e-08	0.598128	0.789	0.651	0.00144268	HSPC	PPP1R14B
7.91683e-08	0.910277	0.378	0.197	0.00171764	HSPC	IFIH1
8.1496e-08	-1.35562	0.216	0.383	0.00176814	HSPC	CENPP
9.53827e-08	-1.29545	0.123	0.276	0.00206942	HSPC	FANCA
9.74894e-08	0.64888	0.715	0.566	0.00211513	HSPC	GABPB1
1.0215e-07	0.736465	0.578	0.392	0.00221625	HSPC	ABCA1
1.23336e-07	-0.62551	0.933	0.975	0.00267591	HSPC	MT-ND1
1.50287e-07	0.349219	0.995	0.958	0.00326063	HSPC	UTRN
1.51847e-07	0.52834	0.753	0.58	0.00329447	HSPC	SARAF
1.53033e-07	1.05283	0.45	0.279	0.00332019	HSPC	ID3
1.66472e-07	0.398564	0.931	0.831	0.00361178	HSPC	BCR
1.884e-07	0.953625	0.386	0.214	0.00408753	HSPC	CDK11A
1.96501e-07	0.711563	0.609	0.439	0.00426328	HSPC	GSAP
1.99058e-07	0.483196	0.964	0.89	0.00431876	HSPC	HLA-B
2.02954e-07	0.656708	0.267	0.115	0.00440329	HSPC	CFAP299
2.05072e-07	0.43052	0.941	0.904	0.00444924	HSPC	PKN2
2.15454e-07	0.619228	0.558	0.372	0.00467449	HSPC	HLA-DMB
2.21138e-07	0.594536	0.65	0.465	0.00479782	HSPC	TRIM38
2.2539e-07	0.369907	0.941	0.896	0.00489005	HSPC	RPL23A
2.59022e-07	0.536669	0.748	0.597	0.00561975	HSPC	RNASEK
3.15876e-07	0.798398	0.555	0.4	0.00685324	HSPC	SLC35E3
3.16593e-07	0.94163	0.373	0.203	0.00686879	HSPC	INKA1
3.37514e-07	0.386954	0.879	0.789	0.0073227	HSPC	SNX2
4.15134e-07	0.568489	0.704	0.555	0.00900675	HSPC	PLEKHA5
4.26028e-07	0.830574	0.542	0.375	0.00924311	HSPC	ERAP2
4.74155e-07	-0.524269	0.221	0.394	0.0102873	HSPC	HDAC9
4.8075e-07	0.473712	0.841	0.732	0.0104304	HSPC	TTC17
5.01817e-07	-1.56491	0.121	0.256	0.0108874	HSPC	WDHD1
5.07697e-07	0.476796	0.756	0.614	0.011015	HSPC	GNAI2
5.43697e-07	0.540671	0.753	0.603	0.0117961	HSPC	SH3TC1
5.76611e-07	0.334783	0.972	0.924	0.0125102	HSPC	PNISR
5.98835e-07	0.459644	0.841	0.71	0.0129923	HSPC	TKT
6.53827e-07	0.752572	0.576	0.431	0.0141854	HSPC	ENG
6.93119e-07	0.79679	0.504	0.335	0.0150379	HSPC	CCDC186
7.21653e-07	0.353087	0.961	0.893	0.015657	HSPC	ROCK1
7.4668e-07	1.10845	0.326	0.172	0.0162	HSPC	CD58
8.66494e-07	0.295011	0.979	0.918	0.0187995	HSPC	TMSB4X
8.85709e-07	0.540362	0.576	0.394	0.0192163	HSPC	LCN6
8.94483e-07	0.675404	0.578	0.414	0.0194067	HSPC	TRIM5
9.3147e-07	0.535055	0.776	0.637	0.0202092	HSPC	SOCS2-AS1
9.70281e-07	0.420451	0.915	0.837	0.0210512	HSPC	MLXIP
1.02239e-06	-0.915013	0.491	0.611	0.0221818	HSPC	RELL1
1.0235e-06	-0.846243	0.36	0.51	0.0222058	HSPC	PRIM2
1.11888e-06	0.361807	0.954	0.865	0.0242753	HSPC	N4BP2L2
1.48202e-06	-1.28395	0.123	0.256	0.0321539	HSPC	ZNF519
1.48241e-06	-1.12252	0.35	0.487	0.0321623	HSPC	ATAD2
1.60938e-06	0.481427	0.774	0.62	0.0349171	HSPC	NFAT5
1.61808e-06	0.552744	0.674	0.518	0.0351058	HSPC	TERF2
1.62301e-06	1.28309	0.314	0.175	0.0352128	HSPC	LINC00685
1.634e-06	0.608346	0.656	0.499	0.0354513	HSPC	KDM5B
1.77638e-06	0.377032	0.92	0.868	0.0385404	HSPC	PIK3AP1
1.9729e-06	-1.10052	0.219	0.366	0.0428041	HSPC	MME-AS1
2.12828e-06	0.63931	0.722	0.6	0.0461751	HSPC	RBMS3
2.26047e-06	0.471401	0.874	0.763	0.0490432	HSPC	TAPT1-AS1
2.34454e-06	-0.479874	0.794	0.834	0.0508672	HSPC	H2AFY
2.53927e-06	1.15122	0.308	0.161	0.0550921	HSPC	HERC6
2.56663e-06	0.904623	0.576	0.439	0.0556856	HSPC	GLCCI1
2.7395e-06	-1.35624	0.267	0.394	0.0594362	HSPC	HELLS
2.76164e-06	0.990305	0.411	0.27	0.0599166	HSPC	CD34
2.90385e-06	0.980524	0.316	0.169	0.0630018	HSPC	BISPR
2.98304e-06	0.996002	0.578	0.454	0.06472	HSPC	AC008696.2
3.35511e-06	0.754838	0.401	0.245	0.0727925	HSPC	MLF2
4.15587e-06	0.301826	0.848	0.679	0.0901658	HSPC	TSPAN14
4.59182e-06	-0.926887	0.17	0.304	0.0996242	HSPC	TYMS
4.97136e-06	-1.30667	0.147	0.279	0.107859	HSPC	BRIP1
5.28282e-06	0.435706	0.833	0.744	0.114616	HSPC	ITSN2
5.32455e-06	0.683507	0.591	0.448	0.115521	HSPC	CALHM6
5.49473e-06	1.28566	0.321	0.186	0.119214	HSPC	L3MBTL4
5.64717e-06	0.667267	0.553	0.389	0.122521	HSPC	MYLIP
6.20436e-06	0.920516	0.362	0.22	0.13461	HSPC	DDX60
6.52054e-06	0.367961	0.866	0.718	0.14147	HSPC	GLS
6.58854e-06	-0.746427	0.661	0.715	0.142945	HSPC	CMTM8
6.65034e-06	0.58742	0.699	0.569	0.144286	HSPC	SP110
6.81947e-06	0.346046	0.969	0.924	0.147955	HSPC	RPL13A
7.45727e-06	0.371868	0.823	0.656	0.161793	HSPC	PNRC1
7.52508e-06	-1.16332	0.134	0.262	0.163264	HSPC	NCAPG2
8.03675e-06	0.433732	0.707	0.577	0.174365	HSPC	PPFIBP1
8.10655e-06	0.766552	0.509	0.366	0.17588	HSPC	RPS6KA1
8.39005e-06	0.428083	0.864	0.777	0.18203	HSPC	ATP1B3
8.70626e-06	0.921687	0.285	0.149	0.188891	HSPC	LRP10
8.75323e-06	0.994102	0.355	0.217	0.18991	HSPC	ZCCHC2
9.34398e-06	0.297733	0.918	0.839	0.202727	HSPC	BTF3
1.01181e-05	0.405986	0.73	0.555	0.219522	HSPC	TAF7
1.07891e-05	0.483413	0.864	0.775	0.234081	HSPC	CD53
1.09067e-05	0.468832	0.668	0.527	0.236633	HSPC	TMLHE
1.10303e-05	0.47048	0.638	0.496	0.239313	HSPC	HMCES
1.17984e-05	1.0886	0.427	0.287	0.255979	HSPC	CPQ
1.18744e-05	0.475105	0.589	0.414	0.257626	HSPC	SOD1
1.21766e-05	-0.993431	0.134	0.259	0.264183	HSPC	PHLDB2
1.27852e-05	0.407908	0.807	0.685	0.277387	HSPC	RSRP1
1.29047e-05	0.661598	0.375	0.225	0.279981	HSPC	SLC22A16
1.32524e-05	1.19278	0.342	0.211	0.287525	HSPC	STAG3
1.33025e-05	0.264708	0.877	0.783	0.288611	HSPC	GPBP1
1.38316e-05	0.304931	0.961	0.932	0.300091	HSPC	RPLP2
1.4276e-05	0.760822	0.761	0.668	0.309731	HSPC	MICU2
1.47005e-05	-0.608704	0.211	0.352	0.318942	HSPC	NPY
1.49846e-05	0.442338	0.746	0.628	0.325105	HSPC	ZNF22
1.5083e-05	0.661004	0.488	0.346	0.32724	HSPC	APPBP2
1.55613e-05	-0.575289	0.604	0.721	0.337618	HSPC	IGF1R
1.57081e-05	-1.98908	0.473	0.575	0.340803	HSPC	HIST1H4C
1.60255e-05	0.379302	0.566	0.383	0.34769	HSPC	LHPP
1.72322e-05	0.486109	0.666	0.535	0.373869	HSPC	RASGRP2
1.80507e-05	0.386633	0.735	0.614	0.391628	HSPC	SNHG5
1.81361e-05	0.314135	0.874	0.789	0.39348	HSPC	ZNF638
1.88374e-05	-0.992093	0.149	0.276	0.408697	HSPC	CENPU
2.05873e-05	-0.872497	0.301	0.431	0.446663	HSPC	DERA
2.18151e-05	0.4742	0.686	0.583	0.473301	HSPC	ZNF107
2.20346e-05	0.477097	0.643	0.496	0.478062	HSPC	MTIF3
2.2124e-05	0.330442	0.902	0.856	0.480002	HSPC	RB1
2.27696e-05	0.591718	0.563	0.428	0.49401	HSPC	ZKSCAN1
2.31476e-05	0.868049	0.29	0.161	0.50221	HSPC	IER5
2.32886e-05	0.905524	0.314	0.183	0.505269	HSPC	STARD3
2.36575e-05	0.38923	0.717	0.603	0.513273	HSPC	HPS4
2.44377e-05	-1.17377	0.17	0.29	0.5302	HSPC	PCLAF
2.47024e-05	0.388439	0.841	0.749	0.535943	HSPC	SBF2
2.61454e-05	0.523137	0.638	0.485	0.56725	HSPC	SNX3
2.62662e-05	0.364457	0.722	0.566	0.569872	HSPC	CD9
2.67263e-05	0.553705	0.499	0.346	0.579853	HSPC	TRAPPC1
2.78002e-05	-0.852667	0.208	0.338	0.603153	HSPC	NCAPD3
2.82435e-05	-0.845647	0.131	0.254	0.612771	HSPC	MCM6
2.83891e-05	-0.933405	0.139	0.262	0.615931	HSPC	DPPA4
2.88095e-05	0.4872	0.627	0.504	0.625051	HSPC	ADD1
2.90985e-05	-1.01423	0.208	0.335	0.63132	HSPC	CENPK
2.92472e-05	-0.383002	0.815	0.862	0.634546	HSPC	RNASEH2B
3.0069e-05	0.489333	0.63	0.487	0.652377	HSPC	NCOA7
3.10816e-05	0.448304	0.692	0.577	0.674346	HSPC	ESD
3.13485e-05	1.05247	0.265	0.144	0.680137	HSPC	MDK
3.24382e-05	0.567506	0.54	0.4	0.70378	HSPC	ZFP36L1
3.48432e-05	0.266663	0.987	0.983	0.755958	HSPC	RCSD1
3.48649e-05	0.327566	0.92	0.854	0.756428	HSPC	CD99
3.61094e-05	-0.80545	0.18	0.307	0.78343	HSPC	SYNC
3.62873e-05	-0.685887	0.167	0.299	0.78729	HSPC	AC136424.2
3.64007e-05	-0.707734	0.568	0.654	0.789749	HSPC	PRKDC
4.22389e-05	0.451015	0.566	0.406	0.916416	HSPC	ARHGAP17
4.35341e-05	0.650203	0.419	0.276	0.944515	HSPC	UBE2L6
4.38634e-05	-0.759982	0.234	0.363	0.951661	HSPC	RBL1
4.39396e-05	-0.919322	0.193	0.318	0.953313	HSPC	FANCI
4.4594e-05	0.997929	0.278	0.158	0.967511	HSPC	RNF19B
4.7607e-05	0.298209	0.977	0.918	1	HSPC	AFF1
4.89674e-05	0.480624	0.686	0.541	1	HSPC	SH2D3C
4.99355e-05	0.647022	0.563	0.431	1	HSPC	CCDC6
4.99892e-05	0.700843	0.581	0.465	1	HSPC	NAV1
5.06646e-05	0.938438	0.257	0.141	1	HSPC	HERC5
5.24741e-05	0.491079	0.519	0.375	1	HSPC	BRD2
5.33664e-05	0.426859	0.684	0.586	1	HSPC	ANAPC16
5.3958e-05	0.283086	0.933	0.907	1	HSPC	WASF2
5.56974e-05	-0.475906	0.676	0.758	1	HSPC	PIK3R1
5.64069e-05	0.382199	0.715	0.589	1	HSPC	JUP
5.77669e-05	0.961831	0.283	0.163	1	HSPC	TAP1
6.00791e-05	0.42059	0.676	0.555	1	HSPC	PDXDC1
6.16978e-05	0.311144	0.964	0.901	1	HSPC	RPS11
6.41197e-05	-0.920896	0.262	0.38	1	HSPC	RTTN
6.45888e-05	0.350078	0.859	0.766	1	HSPC	KMT2A
6.53716e-05	0.415099	0.697	0.563	1	HSPC	ERICH1
6.57893e-05	0.738766	0.35	0.217	1	HSPC	DIP2A
6.62939e-05	0.269411	0.841	0.713	1	HSPC	SEPTIN9
6.7538e-05	-0.887532	0.136	0.254	1	HSPC	ETS1
6.78627e-05	0.721008	0.416	0.285	1	HSPC	LIG4
6.80893e-05	0.765479	0.37	0.242	1	HSPC	CIAO3
6.84821e-05	-1.17839	0.203	0.315	1	HSPC	MYADM
7.24481e-05	0.535244	0.555	0.417	1	HSPC	IDI1
7.2584e-05	0.523207	0.879	0.817	1	HSPC	NDUFAF6
7.37538e-05	0.278386	0.92	0.882	1	HSPC	USP15
7.47382e-05	0.414444	0.594	0.431	1	HSPC	SH2D4B
7.48865e-05	-0.917212	0.165	0.282	1	HSPC	TFDP1
7.50567e-05	0.792498	0.355	0.225	1	HSPC	GIMAP2
7.54525e-05	0.558806	0.527	0.397	1	HSPC	TSC22D4
7.85606e-05	0.838505	0.303	0.18	1	HSPC	WASHC2C
8.06783e-05	0.392069	0.591	0.442	1	HSPC	E2F5
8.27218e-05	0.331333	0.81	0.71	1	HSPC	SELENOF
8.31624e-05	0.573892	0.506	0.375	1	HSPC	DLGAP2
8.93858e-05	0.463754	0.542	0.397	1	HSPC	PLIN3
8.99829e-05	1.08448	0.319	0.197	1	HSPC	AC112770.1
9.20725e-05	1.00474	0.409	0.299	1	HSPC	AK9
9.44794e-05	-0.82817	0.149	0.265	1	HSPC	MTBP
9.71577e-05	-0.811378	0.193	0.315	1	HSPC	KIAA1958
0.000103834	0.737201	0.416	0.296	1	HSPC	SERPINI1
0.000103897	0.635875	0.45	0.327	1	HSPC	HCP5
0.000104916	-1.00237	0.26	0.369	1	HSPC	PDE3B
0.000107103	-0.74634	0.211	0.33	1	HSPC	LINC01572
0.000108016	0.511114	0.555	0.42	1	HSPC	DOK3
0.000123325	0.506281	0.555	0.431	1	HSPC	GRAP
0.000127798	0.877038	0.347	0.223	1	HSPC	PNPLA7
0.000130885	-0.594057	0.332	0.468	1	HSPC	PCBD2
0.000130946	0.474706	0.62	0.504	1	HSPC	TRPC4AP
0.000136886	0.375611	0.825	0.699	1	HSPC	MDM2
0.000138273	0.538548	0.486	0.344	1	HSPC	FCMR
0.000139558	0.779512	0.332	0.214	1	HSPC	IVD
0.000141414	0.4519	0.877	0.744	1	HSPC	DNTT
0.000151353	0.356014	0.954	0.927	1	HSPC	NR3C1
0.000151547	0.48472	0.555	0.406	1	HSPC	XRRA1
0.000152835	0.425785	0.859	0.797	1	HSPC	CERS6
0.000152995	0.441555	0.62	0.482	1	HSPC	DARS
0.000154242	-0.671317	0.54	0.625	1	HSPC	SLC8A1
0.000158496	0.530276	0.499	0.363	1	HSPC	SMIM14
0.000159386	0.453011	0.522	0.383	1	HSPC	SUN2
0.000161915	0.679977	0.308	0.186	1	HSPC	ACAP1
0.000167735	0.97941	0.303	0.194	1	HSPC	CMPK2
0.000168917	-0.518846	0.686	0.744	1	HSPC	ANP32B
0.000170121	0.724313	0.257	0.144	1	HSPC	ZSCAN18
0.000173633	-0.851364	0.398	0.485	1	HSPC	DBI
0.000173732	-1.04622	0.152	0.256	1	HSPC	CHAF1A
0.000174949	-0.957008	0.193	0.304	1	HSPC	BCL2
0.000175649	0.291426	0.879	0.811	1	HSPC	ZFP36L2
0.000179477	0.399731	0.627	0.496	1	HSPC	PPP1R18
0.000182079	0.469626	0.602	0.462	1	HSPC	AC243960.1
0.000185521	-0.895511	0.147	0.254	1	HSPC	CHEK1
0.000185648	0.571656	0.427	0.296	1	HSPC	CDKN1B
0.000190702	0.277938	0.951	0.893	1	HSPC	CHD9
0.000195385	-0.603192	0.386	0.524	1	HSPC	MPPED2
0.000195838	0.527522	0.594	0.482	1	HSPC	RLF
0.000198529	-0.357649	0.668	0.786	1	HSPC	DOCK2
0.000200014	-0.990337	0.216	0.324	1	HSPC	MCM7
0.000200908	0.481289	0.666	0.549	1	HSPC	FBXL20
0.000203212	-0.853487	0.162	0.273	1	HSPC	C21orf58
0.000214132	0.786853	0.38	0.27	1	HSPC	FAM171A1
0.000217436	0.60286	0.378	0.251	1	HSPC	ZNF710
0.00022042	0.893584	0.283	0.172	1	HSPC	TIPARP
0.000220875	-1.3591	0.165	0.262	1	HSPC	DIAPH3
0.000222821	-0.524652	0.18	0.301	1	HSPC	CD44
0.000223239	0.315508	0.859	0.758	1	HSPC	ZC3HAV1
0.000225695	-0.304207	0.622	0.825	1	HSPC	IGF2BP3
0.000227528	-0.794273	0.494	0.583	1	HSPC	UHRF1
0.000230757	-0.779486	0.504	0.592	1	HSPC	TMPO
0.000232155	0.596977	0.373	0.245	1	HSPC	CHMP5
0.000233593	0.275776	0.869	0.766	1	HSPC	TIA1
0.000242772	0.521491	0.332	0.206	1	HSPC	POLD4
0.000246638	-0.88134	0.242	0.355	1	HSPC	MMS22L
0.000252864	0.518031	0.509	0.389	1	HSPC	KRCC1
0.000253833	0.453011	0.625	0.482	1	HSPC	TTBK2
0.000256349	0.506375	0.391	0.262	1	HSPC	CAPN1
0.000256883	0.583543	0.494	0.375	1	HSPC	IFITM2
0.000262272	-1.17567	0.666	0.69	1	HSPC	HIST1H1D
0.0002656	0.396149	0.638	0.496	1	HSPC	TMBIM6
0.000267595	0.664515	0.483	0.372	1	HSPC	PRKX
0.000267613	-0.705045	0.653	0.71	1	HSPC	EEF1B2
0.000268544	0.345228	0.805	0.687	1	HSPC	SF3B1
0.000271298	0.547586	0.383	0.256	1	HSPC	CHCHD10
0.000271698	0.472911	0.877	0.859	1	HSPC	SPIDR
0.00027576	0.313101	0.766	0.648	1	HSPC	ATP5F1C
0.000279016	1.04314	0.321	0.214	1	HSPC	EEF1AKMT1
0.000281365	0.34812	0.671	0.575	1	HSPC	EP300
0.000282926	0.861162	0.35	0.242	1	HSPC	RGP1
0.000282942	0.917974	0.257	0.152	1	HSPC	ZNF420
0.000301794	0.291581	0.661	0.49	1	HSPC	ETS2
0.000305	0.279663	0.9	0.797	1	HSPC	MAML3
0.00030631	0.400195	0.514	0.389	1	HSPC	ARHGEF2
0.000307338	0.362122	0.638	0.501	1	HSPC	BTG2
0.000315273	0.615283	0.337	0.217	1	HSPC	OS9
0.000318497	0.340614	0.65	0.513	1	HSPC	DNAJB14
0.000325648	0.538741	0.56	0.454	1	HSPC	GBP4
0.000331809	0.440837	0.694	0.575	1	HSPC	P2RY8
0.000332511	0.42059	0.383	0.254	1	HSPC	CTNNA1
0.000337578	0.272722	0.73	0.623	1	HSPC	DNAJA1
0.000339142	0.790268	0.37	0.251	1	HSPC	AC244131.2
0.000351893	0.584571	0.368	0.248	1	HSPC	ALOX5
0.000352335	0.661598	0.386	0.273	1	HSPC	DDX60L
0.000353893	0.755574	0.303	0.192	1	HSPC	ZNF862
0.000356719	0.323053	0.733	0.623	1	HSPC	REL
0.000357126	0.664035	0.324	0.211	1	HSPC	SAMD9
0.000357315	0.326254	0.712	0.572	1	HSPC	HIST1H2AC
0.000361721	0.322615	0.771	0.656	1	HSPC	SDCCAG8
0.000369774	-0.597174	0.35	0.473	1	HSPC	VRK1
0.000386416	0.67639	0.483	0.369	1	HSPC	BMT2
0.00038702	-1.06627	0.172	0.273	1	HSPC	NUSAP1
0.000387245	0.412232	0.65	0.53	1	HSPC	ZNF91
0.000388342	-1.11177	0.183	0.282	1	HSPC	BRCA1
0.000389606	-0.393319	0.584	0.693	1	HSPC	NREP
0.000390543	-0.352911	0.997	1	1	HSPC	MT-CO2
0.000393496	0.262942	0.848	0.758	1	HSPC	MYH9
0.000394181	0.393368	0.54	0.431	1	HSPC	VAMP2
0.000395522	0.453011	0.694	0.631	1	HSPC	CXCR4
0.000412096	0.745565	0.283	0.175	1	HSPC	ATP10A
0.000412441	0.700592	0.296	0.186	1	HSPC	RRP36
0.000412604	0.538799	0.735	0.69	1	HSPC	ARHGEF18
0.000423248	0.605014	0.36	0.242	1	HSPC	FKBP8
0.000425896	0.453011	0.661	0.541	1	HSPC	KPNA4
0.000427297	0.480756	0.491	0.369	1	HSPC	HLA-DQB1
0.000440204	-0.400838	0.591	0.676	1	HSPC	ARL17B
0.000447025	-0.579877	0.326	0.445	1	HSPC	ALMS1
0.000454998	0.485073	0.509	0.389	1	HSPC	C4orf3
0.000462825	-0.464526	0.35	0.473	1	HSPC	SNRPA1
0.00046592	0.439876	0.625	0.507	1	HSPC	GUCY1A1
0.000470172	-0.479274	0.738	0.792	1	HSPC	NCL
0.000476874	-0.818092	0.237	0.341	1	HSPC	ZNF367
0.000484978	-0.706187	0.573	0.614	1	HSPC	MT-ATP8
0.00048549	0.598588	0.398	0.279	1	HSPC	POLH
0.000485618	-0.988665	0.339	0.434	1	HSPC	POLA1
0.000497389	-0.67216	0.368	0.473	1	HSPC	TOX
0.000499708	0.520126	0.373	0.248	1	HSPC	VPS26B
0.000500512	0.510155	0.416	0.293	1	HSPC	MRFAP1
0.00050503	0.306681	0.771	0.676	1	HSPC	ATP6V1G1
0.000516167	0.295541	0.913	0.831	1	HSPC	OAZ1
0.000516182	0.486564	0.416	0.29	1	HSPC	SPTA1
0.000521251	0.670449	0.393	0.285	1	HSPC	ITGA5
0.000526237	0.406749	0.617	0.499	1	HSPC	LIMD2
0.000536165	0.725091	0.339	0.231	1	HSPC	VAMP5
0.000556738	0.261563	0.946	0.887	1	HSPC	CDK13
0.000557594	0.477734	0.393	0.268	1	HSPC	ZNF592
0.000577566	0.691171	0.254	0.149	1	HSPC	DNAJC4
0.000582866	-1.16617	0.432	0.51	1	HSPC	HIST1H1E
0.000590623	0.391308	0.702	0.577	1	HSPC	HLA-DMA
0.000591091	-0.642435	0.17	0.276	1	HSPC	Z94721.1
0.000606261	-0.321258	0.951	0.932	1	HSPC	RPL6
0.000606466	0.483251	0.617	0.504	1	HSPC	LRIG1
0.000614296	-0.876694	0.19	0.29	1	HSPC	KNL1
0.000635449	0.703819	0.301	0.194	1	HSPC	TNIP1
0.000651239	0.301008	0.72	0.6	1	HSPC	CCAR1
0.000652102	0.459769	0.419	0.293	1	HSPC	FERMT3
0.000653143	0.264284	0.856	0.755	1	HSPC	PPP3CC
0.000655117	0.283582	0.897	0.834	1	HSPC	PNN
0.00065745	-0.915459	0.219	0.315	1	HSPC	RBBP8
0.000658457	-0.828559	0.224	0.332	1	HSPC	LYN
0.000658984	0.896471	0.416	0.315	1	HSPC	PCDH9
0.000664651	-0.975361	0.321	0.42	1	HSPC	MBNL1-AS1
0.000670494	-0.799969	0.162	0.259	1	HSPC	MCM5
0.000671717	-0.468085	0.671	0.715	1	HSPC	TFDP2
0.00067247	0.457417	0.337	0.22	1	HSPC	NPHP3
0.000680782	0.570663	0.437	0.31	1	HSPC	KIAA0040
0.000686671	0.771187	0.28	0.177	1	HSPC	LIPA
0.000697549	0.521516	0.65	0.575	1	HSPC	NOP53
0.000702747	0.487906	0.488	0.366	1	HSPC	JADE2
0.000714029	0.311179	0.56	0.437	1	HSPC	ERP44
0.000717966	0.51557	0.411	0.307	1	HSPC	ZFYVE16
0.00072063	0.406469	0.447	0.318	1	HSPC	HSD17B11
0.000725148	0.558844	0.411	0.296	1	HSPC	PSMD11
0.000749054	-0.473101	0.835	0.882	1	HSPC	CHST11
0.000753183	0.659462	0.272	0.169	1	HSPC	LAP3
0.000755413	0.659462	0.278	0.172	1	HSPC	PLEKHB2
0.000763043	0.443909	0.589	0.479	1	HSPC	ZNF720
0.000766476	0.474706	0.411	0.287	1	HSPC	MAF1
0.000769119	-0.93242	0.18	0.279	1	HSPC	RFC3
0.000778354	0.428899	0.645	0.535	1	HSPC	UBR3
0.000789066	0.328778	0.728	0.634	1	HSPC	GMDS-DT
0.000791075	-0.381147	0.617	0.696	1	HSPC	DHX9
0.000795188	0.506541	0.342	0.228	1	HSPC	STUB1
0.000812097	-0.83361	0.165	0.259	1	HSPC	TACC3
0.000813895	0.436783	0.424	0.296	1	HSPC	CSRNP1
0.000817515	-0.852515	0.272	0.372	1	HSPC	CMSS1
0.000822839	-0.803328	0.226	0.332	1	HSPC	ANP32E
0.000834662	0.50052	0.486	0.375	1	HSPC	MRPL1
0.000866053	0.372385	0.879	0.856	1	HSPC	CCND3
0.00086823	0.30218	0.812	0.732	1	HSPC	ZFAS1
0.000887368	0.571974	0.414	0.301	1	HSPC	RBM41
0.000890769	0.406673	0.499	0.38	1	HSPC	HERC3
0.000902111	0.541068	0.432	0.318	1	HSPC	REPIN1
0.000920283	0.339071	0.722	0.628	1	HSPC	EIF4A2
0.000927452	0.470499	0.386	0.273	1	HSPC	ARHGAP12
0.000929337	0.665232	0.257	0.158	1	HSPC	YIPF3
0.000933141	-0.582613	0.193	0.299	1	HSPC	ZNF486
0.000935744	-0.489288	0.604	0.668	1	HSPC	FAM107B
0.000945686	0.333529	0.738	0.654	1	HSPC	COG5
0.000958852	-0.775386	0.242	0.332	1	HSPC	MCM3
0.000959209	0.811465	0.265	0.169	1	HSPC	TMEM35B
0.000964253	-1.0139	0.193	0.293	1	HSPC	CRIP1
0.000965643	-0.421098	0.355	0.468	1	HSPC	DNAJC1
0.000978927	0.343051	0.707	0.603	1	HSPC	GABPB1-IT1
0.000993867	0.400062	0.527	0.406	1	HSPC	AP3S1
0.00102827	-0.994448	0.18	0.27	1	HSPC	KNTC1
0.00104879	0.370549	0.571	0.448	1	HSPC	SCAND1
0.00105019	-0.533733	0.429	0.518	1	HSPC	ARHGAP35
0.00105259	-0.589802	0.247	0.352	1	HSPC	SREBF2
0.00106407	0.34198	0.627	0.507	1	HSPC	RELCH
0.00106633	0.423811	0.501	0.377	1	HSPC	UBALD2
0.00107292	0.359902	0.578	0.465	1	HSPC	CYB5R4
0.00107859	0.426539	0.468	0.349	1	HSPC	WDR83OS
0.00110318	0.533823	0.427	0.315	1	HSPC	N4BP1
0.0011104	-0.61382	0.249	0.355	1	HSPC	ATAD5
0.00112152	0.384015	0.517	0.4	1	HSPC	AKAP8L
0.00112772	0.41408	0.527	0.386	1	HSPC	CEMIP2
0.00113987	-0.861097	0.208	0.304	1	HSPC	OXCT1
0.00114911	0.274263	0.578	0.445	1	HSPC	KRTCAP2
0.00115801	0.524844	0.37	0.259	1	HSPC	CCNL2
0.00116454	0.550309	0.298	0.194	1	HSPC	CWC22
0.00116988	0.281885	0.913	0.887	1	HSPC	PRH1
0.00117222	0.328832	0.527	0.397	1	HSPC	LAPTM4A
0.00117313	-0.648201	0.198	0.299	1	HSPC	CLN5
0.00118491	0.522274	0.483	0.386	1	HSPC	DDAH2
0.00119421	0.653544	0.293	0.192	1	HSPC	GUCD1
0.00120976	0.432712	0.46	0.352	1	HSPC	ATP6V0C
0.00121073	-0.642975	0.504	0.58	1	HSPC	NSD2
0.00122483	-0.716914	0.193	0.293	1	HSPC	PCNT
0.00122595	0.359987	0.681	0.603	1	HSPC	FIP1L1
0.00123017	0.40609	0.535	0.403	1	HSPC	S1PR4
0.0012302	-1.07862	0.159	0.251	1	HSPC	TIAM1
0.00124671	0.409987	0.584	0.473	1	HSPC	DHRSX
0.0013192	0.537224	0.434	0.327	1	HSPC	TTTY14
0.0013244	0.591531	0.298	0.194	1	HSPC	TNFRSF14
0.00132622	0.547716	0.38	0.273	1	HSPC	SNX17
0.00134425	0.361219	0.594	0.476	1	HSPC	WDR26
0.00134742	0.298796	0.73	0.628	1	HSPC	CLK1
0.0013533	0.675404	0.301	0.203	1	HSPC	C1orf52
0.00135663	-0.712934	0.226	0.321	1	HSPC	PLEKHA2
0.00135712	0.543476	0.522	0.42	1	HSPC	FNBP1L
0.00135795	0.706794	0.676	0.659	1	HSPC	AC119396.1
0.00135829	-0.476247	0.311	0.434	1	HSPC	MCTP1
0.00136634	-0.901654	0.175	0.265	1	HSPC	DTL
0.00137686	0.273767	0.9	0.842	1	HSPC	KAT6A
0.00138091	0.640638	0.265	0.166	1	HSPC	CTBS
0.00139857	0.585549	0.458	0.358	1	HSPC	JAK2
0.00139963	-0.711245	0.159	0.254	1	HSPC	LIN9
0.0014021	0.365064	0.524	0.4	1	HSPC	SNX14
0.00140222	0.272439	0.72	0.611	1	HSPC	RAB10
0.00141016	0.641084	0.272	0.172	1	HSPC	PIK3C2B
0.00141806	0.466533	0.476	0.369	1	HSPC	HADHB
0.00143572	0.480567	0.368	0.262	1	HSPC	ABCD4
0.00144063	-0.642146	0.208	0.307	1	HSPC	PM20D2
0.00145426	0.605014	0.311	0.208	1	HSPC	PLEKHJ1
0.00145728	0.805765	0.265	0.172	1	HSPC	ANKMY2
0.00146957	0.492309	0.614	0.521	1	HSPC	KIAA2026
0.00147587	0.50485	0.442	0.335	1	HSPC	SNAP23
0.00148872	-0.593737	0.285	0.394	1	HSPC	MTMR1
0.00149334	0.643716	0.527	0.448	1	HSPC	FCRL1
0.00149961	0.423649	0.604	0.487	1	HSPC	ST3GAL6
0.00152029	0.349606	0.887	0.899	1	HSPC	GNG7
0.00156878	0.266514	0.692	0.589	1	HSPC	TLE1
0.00158609	0.61651	0.275	0.177	1	HSPC	TRAPPC6B
0.00159425	-0.552657	0.254	0.363	1	HSPC	GCFC2
0.00160421	0.398564	0.383	0.27	1	HSPC	PPP1R15A
0.00161337	-1.3137	0.247	0.33	1	HSPC	CAMK2D
0.00161992	0.376305	0.648	0.555	1	HSPC	RPRD2
0.00165846	-0.355222	0.771	0.848	1	HSPC	SIK3
0.00167183	0.434082	0.476	0.346	1	HSPC	PCMT1
0.00168424	0.62363	0.28	0.18	1	HSPC	MKKS-AL034430
0.00168517	0.672919	0.285	0.189	1	HSPC	TNFRSF1A
0.00172758	0.417547	0.661	0.558	1	HSPC	CASK
0.00179906	0.283086	0.738	0.606	1	HSPC	SEC61B
0.00180092	-0.433718	0.347	0.465	1	HSPC	SUCLG2
0.00181217	-0.45979	0.692	0.746	1	HSPC	PFN1
0.00182785	0.370549	0.663	0.555	1	HSPC	SEPTIN2
0.00185177	0.262842	0.789	0.693	1	HSPC	NGLY1
0.00185242	-0.421293	0.62	0.704	1	HSPC	SFMBT2
0.00189077	0.403543	0.625	0.541	1	HSPC	SCHIP1
0.00190958	0.477589	0.512	0.414	1	HSPC	C6orf62
0.00192665	-0.728595	0.167	0.259	1	HSPC	NCAPD2
0.0019279	-0.684492	0.172	0.265	1	HSPC	CEP152
0.00192973	0.394335	0.501	0.392	1	HSPC	PSMB4
0.00193093	0.449984	0.416	0.304	1	HSPC	ANXA7
0.00193679	0.584256	0.275	0.177	1	HSPC	URGCP
0.00196215	0.439665	0.473	0.369	1	HSPC	FAM204A
0.0019848	0.388761	0.756	0.665	1	HSPC	ELK3
0.00198866	-0.427564	0.982	0.975	1	HSPC	HMGB1
0.00201161	0.454881	0.594	0.496	1	HSPC	UPF3A
0.00203926	-0.598802	0.452	0.558	1	HSPC	MBNL3
0.00204728	0.428349	0.455	0.341	1	HSPC	PRMT2
0.00205085	0.697063	0.293	0.2	1	HSPC	TRIM59
0.00206522	0.255809	0.923	0.839	1	HSPC	ATRX
0.00210245	-0.886839	0.185	0.279	1	HSPC	DSTN
0.00212146	-0.544146	0.237	0.338	1	HSPC	RAVER2
0.00212707	0.385448	0.504	0.4	1	HSPC	PCF11
0.00214512	-0.502789	0.314	0.411	1	HSPC	STARD4-AS1
0.00214921	0.595969	0.306	0.208	1	HSPC	DPP7
0.00215571	-0.655155	0.411	0.49	1	HSPC	CNTLN
0.00217042	0.640243	0.285	0.192	1	HSPC	TRIM25
0.00219331	0.489981	0.681	0.572	1	HSPC	LRMP
0.00222173	0.371424	0.365	0.259	1	HSPC	SH3RF3
0.00222256	0.371744	0.532	0.417	1	HSPC	ITM2C
0.00226321	0.646759	0.337	0.239	1	HSPC	PPP2CB
0.00227865	0.312149	0.54	0.417	1	HSPC	EGFL7
0.00230943	0.285992	0.689	0.566	1	HSPC	OFD1
0.00231456	0.644153	0.324	0.225	1	HSPC	SAMD4A
0.00231518	-0.633832	0.213	0.304	1	HSPC	SNX25
0.00231602	0.695582	0.265	0.172	1	HSPC	TOB1
0.00231822	0.599401	0.329	0.231	1	HSPC	EFCAB13
0.00231901	0.593542	0.329	0.231	1	HSPC	FKBP2
0.00236619	0.269011	0.707	0.611	1	HSPC	NEMF
0.00236999	-0.494994	0.537	0.608	1	HSPC	CBX5
0.00237105	-0.568903	0.29	0.38	1	HSPC	CTPS1
0.00237609	0.322615	0.55	0.448	1	HSPC	RABAC1
0.00239201	0.466361	0.527	0.445	1	HSPC	REEP3
0.00239435	0.599053	0.28	0.189	1	HSPC	TARSL2
0.00241413	-0.711619	0.185	0.273	1	HSPC	TES
0.00247005	0.363329	0.537	0.425	1	HSPC	RAB6A
0.00247066	0.601769	0.285	0.189	1	HSPC	LRIF1
0.00247448	0.314262	0.614	0.499	1	HSPC	MPP1
0.00251026	0.477028	0.38	0.27	1	HSPC	IFRD1
0.00251323	0.262619	0.918	0.839	1	HSPC	YBX3
0.00255063	-0.467322	0.578	0.651	1	HSPC	TRAF3IP2-AS1
0.002575	0.520126	0.373	0.273	1	HSPC	GADD45B
0.00257606	-0.569637	0.229	0.327	1	HSPC	TBXAS1
0.00259647	0.297467	0.753	0.682	1	HSPC	SMARCA2
0.00261868	1.13218	0.337	0.254	1	HSPC	KCNQ1OT1
0.00264535	0.648482	0.285	0.192	1	HSPC	B4GALT4
0.00267036	0.312351	0.334	0.225	1	HSPC	RBMS3-AS3
0.00269454	0.479484	0.355	0.254	1	HSPC	NCF4
0.00271358	-0.730989	0.275	0.363	1	HSPC	DNAJC9
0.0027157	0.38484	0.602	0.499	1	HSPC	CCDC200
0.0027313	-0.538271	0.18	0.273	1	HSPC	SMPD4
0.00273667	0.271014	0.452	0.321	1	HSPC	XIAP
0.00276422	-0.544146	0.278	0.372	1	HSPC	CASP2
0.00279942	0.341173	0.584	0.482	1	HSPC	TRANK1
0.0028155	0.461729	0.355	0.251	1	HSPC	AP3D1
0.00282033	0.273564	0.666	0.549	1	HSPC	UBE2B
0.00284011	0.499267	0.422	0.318	1	HSPC	PYURF
0.00284025	0.464416	0.29	0.192	1	HSPC	OTUB1
0.00285509	-0.712326	0.195	0.287	1	HSPC	AL513166.1
0.00289411	0.331181	0.645	0.541	1	HSPC	ARID4A
0.00290364	-0.731711	0.296	0.38	1	HSPC	WASF1
0.00292133	0.344902	0.689	0.617	1	HSPC	LRCH3
0.00295421	-0.355013	0.635	0.727	1	HSPC	STK17B
0.0029554	0.744314	0.27	0.183	1	HSPC	ZFP90
0.00302464	-0.377064	0.272	0.375	1	HSPC	VPS37B
0.00305282	0.505479	0.26	0.166	1	HSPC	IL2RG
0.00307144	0.336137	0.586	0.487	1	HSPC	UBQLN1
0.00308045	0.319057	0.668	0.566	1	HSPC	RABGEF1
0.00308636	0.548131	0.496	0.42	1	HSPC	CD52
0.00308755	0.250098	0.704	0.608	1	HSPC	SATB1-AS1
0.00310848	-0.782367	0.18	0.265	1	HSPC	HIST2H2BE
0.00310955	0.622292	0.285	0.192	1	HSPC	PARP12
0.00311316	0.392776	0.573	0.476	1	HSPC	GUK1
0.00312739	0.432547	0.419	0.315	1	HSPC	LENG8
0.00313699	0.309484	0.638	0.549	1	HSPC	SPOP
0.00313973	0.311967	0.612	0.507	1	HSPC	PHYKPL
0.00317655	0.382622	0.398	0.299	1	HSPC	PGM2L1
0.00319101	-0.707527	0.396	0.47	1	HSPC	E2F3
0.00320158	0.404285	0.568	0.47	1	HSPC	RNF169
0.00322929	-0.539127	0.18	0.27	1	HSPC	PFKP
0.00322937	0.362654	0.571	0.47	1	HSPC	NCK1
0.00325144	0.413597	0.509	0.411	1	HSPC	GADD45A
0.00326053	0.559211	0.314	0.22	1	HSPC	SH3YL1
0.00328325	0.305388	0.779	0.724	1	HSPC	SMAD1
0.00330814	0.531014	0.278	0.186	1	HSPC	CDC42SE1
0.00335802	0.791428	0.257	0.172	1	HSPC	LINC01811
0.00336175	0.410701	0.401	0.293	1	HSPC	USF3
0.00338824	-0.886299	0.38	0.439	1	HSPC	HNRNPAB
0.00339062	-0.603659	0.725	0.73	1	HSPC	AC068587.4
0.00341407	-0.568684	0.198	0.29	1	HSPC	DKC1
0.00344544	-0.46273	0.36	0.459	1	HSPC	RPS6KA5
0.00345667	-0.498733	0.27	0.366	1	HSPC	PAICS
0.00350965	-0.67022	0.476	0.527	1	HSPC	GAS7
0.00354063	-0.386524	0.429	0.524	1	HSPC	LPGAT1
0.00357797	0.592414	0.254	0.166	1	HSPC	CALCOCO1
0.00358044	0.266717	0.956	0.938	1	HSPC	PDE4D
0.00362977	-0.56345	0.53	0.603	1	HSPC	IMMP2L
0.00364507	0.567047	0.303	0.214	1	HSPC	MACROD2
0.00366334	0.325731	0.416	0.307	1	HSPC	LMAN2
0.00366584	0.468642	0.414	0.318	1	HSPC	CHST12
0.00367132	0.34575	0.517	0.417	1	HSPC	GOSR1
0.00371259	0.443027	0.401	0.299	1	HSPC	ACTN4
0.0037305	-0.482708	0.378	0.465	1	HSPC	PIAS2
0.00374711	-0.560158	0.627	0.679	1	HSPC	HMGB2
0.00377303	0.305368	0.835	0.744	1	HSPC	WDFY2
0.00377908	0.259969	0.314	0.211	1	HSPC	GPR176
0.00381032	0.294126	0.784	0.713	1	HSPC	CD69
0.00383207	0.396868	0.406	0.301	1	HSPC	COPZ1
0.00393459	-0.269306	0.851	0.868	1	HSPC	HNRNPA3
0.00395452	0.331875	0.553	0.465	1	HSPC	SESN3
0.00400237	-0.646524	0.198	0.285	1	HSPC	RRM1
0.00402771	0.605014	0.265	0.177	1	HSPC	SEPHS2
0.00403515	0.359902	0.501	0.4	1	HSPC	FGFR1OP2
0.00404671	-0.77928	0.188	0.268	1	HSPC	GGCT
0.004074	0.30237	0.676	0.586	1	HSPC	CHD4
0.00412028	-0.436544	0.632	0.693	1	HSPC	PBX3
0.00413114	0.456623	0.373	0.268	1	HSPC	MGAT1
0.00415945	-0.676947	0.216	0.301	1	HSPC	ALCAM
0.00417286	0.434749	0.339	0.239	1	HSPC	SMNDC1
0.00419879	0.256842	0.761	0.662	1	HSPC	HECTD4
0.00427913	-0.51528	0.17	0.251	1	HSPC	NEDD9
0.00429049	0.324427	0.566	0.468	1	HSPC	MEF2D
0.00430393	0.315132	0.576	0.479	1	HSPC	ACADM
0.00432232	-0.617378	0.185	0.27	1	HSPC	ZNF852
0.00432702	0.273903	0.802	0.738	1	HSPC	BAZ1A
0.00440038	-0.550664	0.201	0.29	1	HSPC	ODF2
0.00445755	0.486026	0.373	0.282	1	HSPC	IFT74
0.00447364	0.379948	0.324	0.225	1	HSPC	ZNF274
0.00447573	-0.302575	0.838	0.904	1	HSPC	STRBP
0.00449691	-0.377761	0.401	0.493	1	HSPC	LIMS1
0.00451472	0.42215	0.29	0.197	1	HSPC	NFIA-AS2
0.0045252	0.433646	0.419	0.318	1	HSPC	CYBC1
0.00454452	0.48472	0.27	0.18	1	HSPC	AC073111.4
0.00456474	0.517362	0.321	0.231	1	HSPC	RNF114
0.00458093	0.628583	0.254	0.166	1	HSPC	SUFU
0.00459747	-0.604322	0.226	0.315	1	HSPC	SENP1
0.00459846	-0.488886	0.27	0.361	1	HSPC	EPM2A
0.00460664	-0.596837	0.314	0.394	1	HSPC	CKAP5
0.00461998	-0.487216	0.254	0.352	1	HSPC	RGS12
0.00465932	0.370549	0.416	0.31	1	HSPC	CWC15
0.00466568	0.524218	0.445	0.352	1	HSPC	NEK1
0.00468125	0.303566	0.81	0.758	1	HSPC	HIF1A
0.00473088	0.303163	0.643	0.549	1	HSPC	HIST1H2BK
0.00474866	-0.407783	0.524	0.592	1	HSPC	OIP5-AS1
0.00477147	0.568489	0.401	0.313	1	HSPC	DDX52
0.00479513	0.467511	0.347	0.248	1	HSPC	STX12
0.00481476	0.322005	0.463	0.352	1	HSPC	SLC35F5
0.00483374	0.368947	0.488	0.375	1	HSPC	GPX4
0.00483593	0.28823	0.47	0.372	1	HSPC	SUSD3
0.00484566	-0.45133	0.828	0.865	1	HSPC	MIR181A1HG
0.0048509	-0.53759	0.383	0.462	1	HSPC	CORO1A
0.00489943	-0.346623	0.617	0.687	1	HSPC	RBM3
0.00495172	0.456853	0.38	0.29	1	HSPC	LAMP1
0.00495707	0.475429	0.393	0.29	1	HSPC	LATS2
0.0049717	0.575598	0.311	0.223	1	HSPC	SWT1
0.00498705	-0.3896	0.943	0.899	1	HSPC	RPLP0
0.00498844	0.350326	0.542	0.445	1	HSPC	UCP2
0.00506275	-0.506878	0.311	0.4	1	HSPC	HSPA9
0.00508848	0.422638	0.447	0.361	1	HSPC	PPP4C
0.00510327	0.34792	0.504	0.4	1	HSPC	USO1
0.00512526	0.558844	0.342	0.248	1	HSPC	NSMCE1
0.00524132	0.398946	0.563	0.465	1	HSPC	TTC37
0.00524759	0.414192	0.36	0.262	1	HSPC	TMEM179B
0.00527262	0.25924	0.848	0.766	1	HSPC	FBXW7
0.00529626	0.407075	0.368	0.268	1	HSPC	CHMP1B
0.00535869	0.453011	0.296	0.203	1	HSPC	TMEM219
0.00538958	0.575868	0.296	0.211	1	HSPC	TIMMDC1
0.00539369	-0.659883	0.265	0.344	1	HSPC	AC053513.1
0.0053988	0.363086	0.648	0.566	1	HSPC	BOD1L1
0.00542222	0.52272	0.283	0.2	1	HSPC	RIPK2
0.00543322	-0.691647	0.301	0.389	1	HSPC	FABP5
0.00543696	-0.464385	0.468	0.544	1	HSPC	SMG6
0.00544321	-0.59973	0.247	0.332	1	HSPC	ME3
0.0054626	-0.727802	0.18	0.259	1	HSPC	C19orf48
0.0054727	0.571331	0.352	0.262	1	HSPC	NFKBIZ
0.00549131	-0.568684	0.339	0.425	1	HSPC	LCLAT1
0.00553721	0.289428	0.537	0.434	1	HSPC	DNAJC7
0.00556091	-0.464221	0.29	0.38	1	HSPC	HADH
0.00563595	-0.805887	0.188	0.265	1	HSPC	ARHGAP11B
0.00565409	-0.647872	0.211	0.293	1	HSPC	LANCL2
0.00569468	0.624123	0.334	0.248	1	HSPC	NIFK-AS1
0.00572286	0.435417	0.362	0.268	1	HSPC	ORAI3
0.00576376	0.253879	0.92	0.862	1	HSPC	RPL38
0.00578027	-0.570393	0.211	0.299	1	HSPC	HMGXB4
0.00584637	-0.362731	0.617	0.71	1	HSPC	FAM172A
0.00586044	0.435089	0.398	0.304	1	HSPC	METTL9
0.00591254	-0.592484	0.411	0.482	1	HSPC	TEX14
0.00596638	0.419691	0.506	0.411	1	HSPC	TOR1AIP2
0.00601153	0.497405	0.375	0.29	1	HSPC	STARD3NL
0.00611096	0.440807	0.47	0.392	1	HSPC	CBR4
0.0061608	-0.683805	0.308	0.38	1	HSPC	DNMT1
0.00616272	0.303486	0.72	0.639	1	HSPC	TAOK1
0.00617011	0.347217	0.396	0.299	1	HSPC	MRPS18C
0.00619553	0.384299	0.422	0.324	1	HSPC	SLC23A2
0.00622613	-0.259263	0.753	0.794	1	HSPC	RALY
0.00630042	0.264847	0.488	0.375	1	HSPC	PSMA3
0.00631945	0.485192	0.285	0.197	1	HSPC	LINC02246
0.00632868	0.522552	0.409	0.332	1	HSPC	MAGT1
0.00636141	0.5379	0.275	0.192	1	HSPC	CERS4
0.00636572	-0.492353	0.424	0.51	1	HSPC	CASTOR2
0.00638713	0.375844	0.368	0.27	1	HSPC	BTK
0.00640084	-0.947168	0.422	0.482	1	HSPC	TUBA1B
0.00640425	-0.635013	0.26	0.344	1	HSPC	SLC20A2
0.0064058	0.316857	0.542	0.431	1	HSPC	IQCB1
0.00644309	-0.654178	0.183	0.262	1	HSPC	GMNN
0.00645697	0.376869	0.491	0.397	1	HSPC	IGBP1
0.00646319	0.58541	0.285	0.203	1	HSPC	FOSB
0.00650398	-0.436462	0.316	0.414	1	HSPC	TARBP1
0.00655236	0.476281	0.275	0.189	1	HSPC	CHMP2B
0.00655681	-0.288789	0.74	0.749	1	HSPC	SRSF10
0.0066073	0.408617	0.602	0.535	1	HSPC	EFCAB2
0.00661611	-0.492301	0.434	0.504	1	HSPC	MCM9
0.00662077	0.312834	0.494	0.389	1	HSPC	TSPAN3
0.00671956	0.409844	0.416	0.324	1	HSPC	AP2M1
0.0067205	0.359189	0.468	0.377	1	HSPC	CSNK1G2
0.00673188	0.466884	0.378	0.29	1	HSPC	DCUN1D1
0.00682938	0.365549	0.571	0.482	1	HSPC	DCAF7
0.00688153	-0.408791	0.404	0.499	1	HSPC	KIF13A
0.00690153	0.491744	0.324	0.237	1	HSPC	BSG
0.00691678	0.296286	0.365	0.265	1	HSPC	ARHGEF1
0.00692777	0.491486	0.393	0.296	1	HSPC	ARHGAP27
0.00693685	-0.623804	0.213	0.293	1	HSPC	CCNB1IP1
0.00702617	0.480567	0.365	0.282	1	HSPC	GRAMD1A
0.00704929	0.324687	0.29	0.197	1	HSPC	SLC27A4
0.00708901	-0.511445	0.211	0.299	1	HSPC	POLE
0.00712934	0.439465	0.494	0.406	1	HSPC	KPNA6
0.00714084	0.352484	0.494	0.386	1	HSPC	TRIM56
0.00721698	0.355098	0.537	0.434	1	HSPC	IRF2
0.00727366	0.274555	0.519	0.403	1	HSPC	NUB1
0.00731382	0.570144	0.252	0.172	1	HSPC	ZNF32
0.00734428	0.455623	0.594	0.504	1	HSPC	INTS6
0.00736727	-0.509869	0.252	0.344	1	HSPC	SIPA1L1
0.00739498	0.318362	0.674	0.563	1	HSPC	OGFRL1
0.00743475	-0.503045	0.301	0.389	1	HSPC	NDUFS5
0.0074485	0.338499	0.398	0.293	1	HSPC	DCAF5
0.00745395	0.280872	0.594	0.513	1	HSPC	CNST
0.00746366	0.315508	0.357	0.259	1	HSPC	DMAC1
0.00746717	0.302715	0.514	0.408	1	HSPC	DBNL
0.00746958	-0.541827	0.254	0.338	1	HSPC	RAD18
0.00748691	0.269863	0.638	0.546	1	HSPC	LAIR1
0.0075782	0.302297	0.81	0.735	1	HSPC	RAP1GDS1
0.00760535	0.440628	0.357	0.268	1	HSPC	LYSMD2
0.00761954	-0.614893	0.195	0.273	1	HSPC	RANBP3
0.00770583	0.317263	0.527	0.425	1	HSPC	ACSS1
0.00772984	0.447409	0.391	0.301	1	HSPC	SIDT1
0.00775008	0.623711	0.324	0.239	1	HSPC	LY86
0.00777269	0.559927	0.311	0.228	1	HSPC	C12orf65
0.00786721	0.491195	0.301	0.214	1	HSPC	MLLT6
0.00792925	0.336121	0.668	0.586	1	HSPC	CCNH
0.00794185	0.426417	0.396	0.304	1	HSPC	PRKAA1
0.00799707	0.47139	0.44	0.355	1	HSPC	ZC3H12D
0.00800785	0.481632	0.38	0.29	1	HSPC	TRG-AS1
0.0080115	-0.638304	0.177	0.254	1	HSPC	HACE1
0.00804459	0.692199	0.293	0.214	1	HSPC	PATL2
0.0080656	0.463754	0.47	0.392	1	HSPC	CCDC69
0.00806655	-0.554184	0.211	0.293	1	HSPC	RFC2
0.00824526	0.473029	0.339	0.256	1	HSPC	CORO2B
0.00829961	0.279363	0.722	0.648	1	HSPC	HERC4
0.00855757	-0.891009	0.36	0.425	1	HSPC	KCNQ5
0.00859751	0.399323	0.424	0.335	1	HSPC	MDH1
0.00860992	0.355098	0.37	0.27	1	HSPC	CCDC93
0.00871309	0.314538	0.586	0.462	1	HSPC	ZNF608
0.00886223	-0.409246	0.278	0.372	1	HSPC	ACSL1
0.00887603	0.333712	0.476	0.386	1	HSPC	KAT2B
0.00902292	0.416414	0.468	0.38	1	HSPC	TUG1
0.00907719	0.299255	0.548	0.454	1	HSPC	LYPLA1
0.00908038	-0.537943	0.38	0.454	1	HSPC	HMGA1
0.00909656	-0.683651	0.342	0.397	1	HSPC	LMNB1
0.00912332	0.372724	0.365	0.27	1	HSPC	ARFGAP2
0.00915735	0.272524	0.658	0.549	1	HSPC	CRLF3
0.00918004	0.252059	0.668	0.594	1	HSPC	AC118549.1
0.00918416	0.411191	0.373	0.285	1	HSPC	ZMAT1
0.00919694	0.377347	0.409	0.313	1	HSPC	RTF2
0.00922163	-0.630861	0.404	0.454	1	HSPC	SUPT16H
0.00924362	0.457499	0.342	0.259	1	HSPC	CIAO2A
0.00926936	-0.290213	0.838	0.856	1	HSPC	HNRNPU
0.00930206	0.381951	0.494	0.408	1	HSPC	NHLRC2
0.00943941	0.264771	0.496	0.394	1	HSPC	PHF11
0.00945321	0.408617	0.365	0.276	1	HSPC	NUTF2
0.00953846	0.388621	0.445	0.352	1	HSPC	SERINC1
0.00955312	0.296718	0.509	0.42	1	HSPC	YPEL3
0.00962066	0.343582	0.751	0.701	1	HSPC	CD81
0.00963592	0.277257	0.463	0.355	1	HSPC	AKIRIN2
0.00967147	0.347895	0.491	0.4	1	HSPC	RAB14
0.00969531	0.460279	0.37	0.287	1	HSPC	PFKL
0.00972882	-0.374409	0.278	0.369	1	HSPC	DHX40
0.00974539	0.429165	0.368	0.285	1	HSPC	XPA
0.00981971	-0.457721	0.301	0.386	1	HSPC	ERI3
0.00987495	0.46815	0.535	0.47	1	HSPC	DCAF10
0.00997144	0.43721	0.424	0.344	1	HSPC	SLC35E2A
0.0100169	-0.604256	0.283	0.361	1	HSPC	BUB3
0.0100817	0.302259	0.612	0.513	1	HSPC	MYO5C
0.0101902	0.657244	0.47	0.406	1	HSPC	HLA-F
0.0101916	0.798584	0.311	0.234	1	HSPC	TRPM2
0.0102393	0.348271	0.36	0.268	1	HSPC	THUMPD1
0.0103339	0.367795	0.658	0.597	1	HSPC	DMXL1
0.0103983	0.250296	0.586	0.496	1	HSPC	TRMT112
0.0105844	0.397782	0.355	0.268	1	HSPC	INTS6L
0.0106143	-0.602484	0.252	0.33	1	HSPC	DHFR
0.0106208	0.32748	0.36	0.268	1	HSPC	LINC01138
0.0106562	0.354206	0.542	0.451	1	HSPC	KIAA1109
0.0107105	-0.593531	0.177	0.254	1	HSPC	JAZF1
0.0108633	0.538343	0.311	0.234	1	HSPC	MIEN1
0.0109021	-0.539455	0.262	0.338	1	HSPC	SFI1
0.0110595	0.510497	0.362	0.282	1	HSPC	ARID5A
0.0110918	0.364202	0.383	0.29	1	HSPC	TTC9C
0.0111049	0.291489	0.54	0.448	1	HSPC	NDUFB8
0.0111066	0.448146	0.324	0.239	1	HSPC	DDX27
0.0111603	0.368645	0.481	0.389	1	HSPC	DACH1
0.0112021	-0.532882	0.766	0.8	1	HSPC	HMGN2
0.0112328	0.43024	0.409	0.321	1	HSPC	RAB5A
0.0112766	-0.483424	0.224	0.301	1	HSPC	TCF20
0.0113487	0.25894	0.542	0.437	1	HSPC	EIF2AK4
0.0114232	0.277595	0.643	0.555	1	HSPC	USP48
0.0114251	0.368372	0.496	0.4	1	HSPC	ATXN3
0.0114555	0.269299	0.648	0.572	1	HSPC	YME1L1
0.0115575	-0.729625	0.224	0.29	1	HSPC	AP002495.1
0.0115808	0.284811	0.704	0.662	1	HSPC	WSB1
0.0115899	0.455554	0.386	0.304	1	HSPC	RAB28
0.0116933	0.479778	0.296	0.217	1	HSPC	MGRN1
0.0117246	-0.372155	0.252	0.338	1	HSPC	CKAP2
0.0118829	-0.401138	0.391	0.468	1	HSPC	RNPS1
0.0119654	0.576818	0.288	0.214	1	HSPC	UGCG
0.0120296	0.419845	0.393	0.307	1	HSPC	ACSL3
0.0120459	0.337995	0.591	0.524	1	HSPC	CERT1
0.0120483	-0.499683	0.193	0.27	1	HSPC	WDR36
0.0120912	0.395296	0.324	0.239	1	HSPC	HNRNPH2
0.012098	0.38618	0.53	0.437	1	HSPC	FAM117B
0.0121094	-0.352191	0.83	0.834	1	HSPC	YBX1
0.0122829	0.536205	0.267	0.192	1	HSPC	C14orf119
0.0124633	-0.44077	0.617	0.637	1	HSPC	LSM7
0.0125327	-0.475025	0.224	0.307	1	HSPC	MYBL2
0.0125661	-0.570835	0.65	0.654	1	HSPC	EZH2
0.0125846	0.414537	0.311	0.231	1	HSPC	IL15
0.012641	0.311656	0.499	0.411	1	HSPC	RNF111
0.0126475	-0.475604	0.262	0.344	1	HSPC	TAGLN2
0.0126726	0.33289	0.347	0.256	1	HSPC	AC138150.1
0.0129893	0.260095	0.571	0.479	1	HSPC	SPG7
0.0130056	0.263978	0.458	0.352	1	HSPC	BRWD3
0.0130684	0.484134	0.337	0.256	1	HSPC	ADPRM
0.0130707	-0.36022	0.213	0.296	1	HSPC	GFM1
0.0131041	-0.475538	0.237	0.315	1	HSPC	UCHL3
0.0131277	0.424919	0.375	0.293	1	HSPC	TOX4
0.0131461	0.510031	0.537	0.459	1	HSPC	PALM2-AKAP2
0.0131886	-0.364314	0.201	0.282	1	HSPC	SPICE1
0.0132708	0.271261	0.568	0.479	1	HSPC	TMEM50A
0.0132855	-0.276173	0.99	0.98	1	HSPC	MSI2
0.0133519	0.647079	0.296	0.223	1	HSPC	AC107223.1
0.0134191	-0.404717	0.357	0.437	1	HSPC	RBBP7
0.013466	0.501267	0.37	0.287	1	HSPC	HGSNAT
0.0134784	0.282044	0.627	0.538	1	HSPC	NUFIP2
0.013488	0.253542	0.53	0.425	1	HSPC	SMARCC2
0.0135158	-0.496107	0.203	0.282	1	HSPC	PTER
0.013556	0.433646	0.535	0.468	1	HSPC	ATP2B4
0.0136272	0.401318	0.419	0.335	1	HSPC	NPIPB5
0.0136547	0.463818	0.368	0.287	1	HSPC	MIDN
0.0139421	-0.301876	0.175	0.256	1	HSPC	CEP78
0.0139482	-0.592313	0.229	0.301	1	HSPC	BLM
0.0140293	0.446752	0.265	0.189	1	HSPC	FADS3
0.0140759	0.43195	0.406	0.332	1	HSPC	KDELR1
0.0140854	-0.327942	0.463	0.569	1	HSPC	LCP1
0.0140942	0.429552	0.362	0.279	1	HSPC	ZNF397
0.0142636	-0.308952	0.681	0.715	1	HSPC	RBBP4
0.014265	0.375652	0.537	0.445	1	HSPC	TM7SF3
0.0143667	0.448146	0.265	0.183	1	HSPC	ANXA4
0.0144071	0.250721	0.553	0.454	1	HSPC	TRAPPC8
0.014463	-0.538165	0.193	0.268	1	HSPC	MAST2
0.0144714	0.290992	0.458	0.366	1	HSPC	MAPK8IP3
0.0145254	0.464885	0.393	0.324	1	HSPC	RCAN1
0.0145525	0.458173	0.314	0.237	1	HSPC	VPS4A
0.0146421	0.429476	0.334	0.254	1	HSPC	PSMD3
0.0146544	0.339055	0.432	0.344	1	HSPC	CDK9
0.0147242	-0.301321	0.584	0.659	1	HSPC	DIAPH2
0.0147787	-0.40497	0.342	0.428	1	HSPC	MRE11
0.0147885	-0.516095	0.293	0.375	1	HSPC	TNRC18
0.0148808	0.301008	0.581	0.496	1	HSPC	ERCC6L2
0.0149148	-0.468277	0.509	0.555	1	HSPC	SNRPD1
0.0149256	0.406822	0.445	0.361	1	HSPC	AMZ1
0.0149443	-0.549407	0.296	0.363	1	HSPC	LSM4
0.0149528	0.445234	0.424	0.341	1	HSPC	LINC01222
0.0149965	0.328053	0.455	0.369	1	HSPC	NFKBIA
0.0150797	-0.557988	0.465	0.51	1	HSPC	PA2G4
0.0155033	0.477464	0.257	0.183	1	HSPC	RNF146
0.0155653	0.328205	0.478	0.392	1	HSPC	ZNF736
0.0155703	-0.462828	0.375	0.439	1	HSPC	ANKRD36C
0.0155985	0.58581	0.324	0.254	1	HSPC	SEC23A
0.0156557	0.254266	0.558	0.454	1	HSPC	NARS2
0.0156728	0.266967	0.553	0.473	1	HSPC	IWS1
0.0156928	-0.337893	0.697	0.749	1	HSPC	CYTH1
0.0157026	0.409094	0.447	0.38	1	HSPC	REEP5
0.0157227	-0.375508	0.352	0.445	1	HSPC	SHLD2
0.0157277	0.457337	0.496	0.425	1	HSPC	PPP1R2
0.0159233	0.363818	0.319	0.237	1	HSPC	CYSLTR1
0.0159967	0.578542	0.329	0.256	1	HSPC	CRK
0.0160056	-0.526923	0.329	0.403	1	HSPC	MSH2
0.0161114	0.299765	0.375	0.287	1	HSPC	IAH1
0.0163389	0.43195	0.401	0.321	1	HSPC	XXYLT1-AS2
0.0164042	0.256902	0.35	0.265	1	HSPC	PSAP
0.0165146	0.472911	0.306	0.228	1	HSPC	ALKBH5
0.016544	0.499024	0.357	0.285	1	HSPC	WIPF2
0.0165946	0.328174	0.499	0.417	1	HSPC	CERK
0.0166747	0.411984	0.337	0.256	1	HSPC	GNL3L
0.016798	-0.488095	0.183	0.256	1	HSPC	CTSC
0.0170555	0.387159	0.522	0.439	1	HSPC	GOLGB1
0.017128	0.320561	0.463	0.369	1	HSPC	USP4
0.0172392	0.379113	0.527	0.442	1	HSPC	N4BP2L1
0.0173449	-0.835876	0.244	0.313	1	HSPC	ATP2B1
0.0173907	-0.394212	0.478	0.558	1	HSPC	DENND5A
0.0173957	-0.539609	0.206	0.276	1	HSPC	PPAT
0.0173994	0.380111	0.319	0.237	1	HSPC	CBX4
0.0174052	0.30462	0.375	0.285	1	HSPC	ATP8B2
0.0177509	0.428454	0.365	0.293	1	HSPC	AP2A2
0.0177643	0.256274	0.65	0.569	1	HSPC	ENSA
0.0180597	-0.409031	0.617	0.682	1	HSPC	WWOX
0.0181014	0.38152	0.357	0.276	1	HSPC	CAMK2G
0.0182616	0.313947	0.398	0.313	1	HSPC	ECPAS
0.0184595	0.303587	0.761	0.713	1	HSPC	ARID1A
0.0184941	-0.422466	0.272	0.346	1	HSPC	AKR1A1
0.0185311	0.66385	0.375	0.315	1	HSPC	HLA-DRB5
0.0185411	0.294732	0.689	0.608	1	HSPC	AHDC1
0.0185784	0.402706	0.314	0.237	1	HSPC	DGKA
0.0185968	0.402162	0.383	0.299	1	HSPC	AC010260.1
0.0187269	0.435089	0.293	0.22	1	HSPC	ZNF44
0.0187734	-0.272737	0.871	0.859	1	HSPC	FRYL
0.0188197	0.453011	0.288	0.211	1	HSPC	SORBS3
0.018858	0.530052	0.27	0.2	1	HSPC	EHMT2
0.0189939	0.55712	0.311	0.239	1	HSPC	CASC3
0.0189947	-0.646524	0.193	0.259	1	HSPC	TTL
0.0190693	0.42059	0.321	0.245	1	HSPC	TBRG1
0.0192664	0.296184	0.707	0.634	1	HSPC	SNHG7
0.0195158	0.48472	0.352	0.282	1	HSPC	USP53
0.019525	0.37666	0.537	0.482	1	HSPC	PSEN1
0.0195254	0.379827	0.409	0.327	1	HSPC	TCOF1
0.0196633	0.407568	0.28	0.203	1	HSPC	BECN1
0.019716	-0.269229	0.874	0.873	1	HSPC	TTC7A
0.0197716	-0.394486	0.612	0.659	1	HSPC	EIF4A1
0.0198292	-0.466741	0.262	0.338	1	HSPC	MPP5
0.0198304	0.30617	0.411	0.327	1	HSPC	WHAMM
0.0198722	0.406469	0.365	0.287	1	HSPC	PHC2
0.0199918	0.267514	0.398	0.307	1	HSPC	DYNC1LI1
0.0200199	-0.531699	0.285	0.355	1	HSPC	LYRM4
0.0205558	0.273688	0.398	0.307	1	HSPC	FAM168B
0.020579	0.266876	0.468	0.38	1	HSPC	CPNE3
0.0208447	-0.471438	0.216	0.285	1	HSPC	POLG
0.0208631	0.260366	0.512	0.425	1	HSPC	UBAP1
0.0209874	0.377063	0.293	0.22	1	HSPC	HMHB1
0.0209979	-0.299629	0.553	0.611	1	HSPC	CNOT1
0.0210184	0.260788	0.383	0.296	1	HSPC	SP4
0.0211	0.651655	0.334	0.279	1	HSPC	STAT1
0.0211073	0.491195	0.28	0.208	1	HSPC	SGSM3
0.0212306	0.269881	0.689	0.614	1	HSPC	RASA1
0.0212962	0.329023	0.432	0.355	1	HSPC	HIGD2A
0.0213336	-0.340059	0.275	0.363	1	HSPC	PIGL
0.0215859	-0.499927	0.254	0.327	1	HSPC	AZIN1-AS1
0.0216005	0.283086	0.432	0.355	1	HSPC	ALDH5A1
0.0216262	-0.367579	0.278	0.352	1	HSPC	CCDC138
0.0216369	0.475207	0.267	0.197	1	HSPC	STK32C
0.0216945	0.412369	0.35	0.282	1	HSPC	BSDC1
0.0219251	0.483226	0.355	0.282	1	HSPC	MFN1
0.0219662	-0.555633	0.373	0.423	1	HSPC	SMC1A
0.0223249	0.339383	0.781	0.724	1	HSPC	SERINC5
0.0224691	0.277925	0.594	0.513	1	HSPC	SECISBP2L
0.0225103	-0.384493	0.229	0.301	1	HSPC	GNL3
0.0225417	-0.352706	0.391	0.473	1	HSPC	NEGR1
0.0225437	0.297802	0.614	0.549	1	HSPC	DENR
0.0225559	0.469885	0.288	0.217	1	HSPC	APH1A
0.0225847	-0.536793	0.393	0.439	1	HSPC	RFWD3
0.0225911	0.516884	0.27	0.2	1	HSPC	PLXNB2
0.022697	0.395499	0.545	0.487	1	HSPC	ABHD18
0.022984	-0.585124	0.193	0.259	1	HSPC	UQCC2
0.0230445	0.321507	0.416	0.335	1	HSPC	TRIP11
0.0230451	-0.252847	0.9	0.921	1	HSPC	TBL1XR1
0.0230935	-0.36899	0.229	0.304	1	HSPC	TAF8
0.0231251	0.316509	0.293	0.214	1	HSPC	ILF3-DT
0.0232374	0.283086	0.406	0.327	1	HSPC	DNASE1
0.02338	0.363374	0.254	0.183	1	HSPC	SAR1A
0.0233964	0.365549	0.344	0.265	1	HSPC	IL17RA
0.023414	-0.354344	0.447	0.518	1	HSPC	RHEB
0.0235896	0.36762	0.324	0.248	1	HSPC	FBXO31
0.023775	0.833073	0.326	0.268	1	HSPC	COBL
0.0239798	-0.350961	0.337	0.414	1	HSPC	SIN3A
0.0240287	0.306419	0.378	0.296	1	HSPC	ATP5PD
0.0244113	0.32748	0.545	0.459	1	HSPC	SEMA6A
0.0244919	0.429552	0.357	0.287	1	HSPC	ZBED5
0.0247261	0.306738	0.324	0.245	1	HSPC	TOR1AIP1
0.0248779	-0.433778	0.298	0.366	1	HSPC	HIST2H2AA4
0.0249786	0.406014	0.321	0.251	1	HSPC	ARHGDIA
0.025124	0.263534	0.807	0.78	1	HSPC	XRN1
0.025125	0.406263	0.316	0.245	1	HSPC	MFSD8
0.0251711	0.392315	0.278	0.206	1	HSPC	SEPTIN1
0.0252082	0.48199	0.293	0.223	1	HSPC	TENT4B
0.0252823	0.351371	0.301	0.231	1	HSPC	SFT2D1
0.0252968	0.437157	0.548	0.493	1	HSPC	PDE4B
0.0254015	-0.454993	0.473	0.527	1	HSPC	AC004687.1
0.0254627	0.431478	0.303	0.231	1	HSPC	FMC1
0.025495	0.566393	0.324	0.259	1	HSPC	AC245297.3
0.0255403	0.459409	0.257	0.189	1	HSPC	BDH2
0.025563	-0.345241	0.653	0.665	1	HSPC	EMB
0.0255783	-0.253426	0.882	0.899	1	HSPC	CAMK1D
0.025621	0.395867	0.401	0.327	1	HSPC	ABL2
0.0258764	0.380862	0.254	0.183	1	HSPC	CPNE2
0.0258816	-0.476132	0.378	0.428	1	HSPC	ZNF708
0.0259563	0.435417	0.298	0.228	1	HSPC	CHSY1
0.0261963	-0.358019	0.324	0.4	1	HSPC	AGO4
0.0263379	0.262818	0.648	0.577	1	HSPC	SLMAP
0.0264812	0.385267	0.324	0.251	1	HSPC	MRPS14
0.0265777	0.285411	0.393	0.313	1	HSPC	PKN1
0.0265965	0.534311	0.28	0.217	1	HSPC	SDAD1
0.0269873	0.467808	0.311	0.245	1	HSPC	HLA-DOA
0.0274586	0.49254	0.252	0.186	1	HSPC	PSENEN
0.0276723	-0.448808	0.242	0.31	1	HSPC	RRP1B
0.0277589	-0.853576	0.19	0.251	1	HSPC	CENPF
0.027775	0.291857	0.434	0.355	1	HSPC	CREBZF
0.0278814	0.296633	0.429	0.349	1	HSPC	FYTTD1
0.0278969	-0.450773	0.213	0.282	1	HSPC	HNRNPA1P48
0.0279919	0.368478	0.393	0.313	1	HSPC	MCCC1
0.0281467	-0.603023	0.229	0.29	1	HSPC	NUP155
0.0281525	0.406263	0.303	0.234	1	HSPC	HMGA1P4
0.0282595	0.29314	0.19	0.265	1	HSPC	FNDC3B
0.0283946	0.678224	0.437	0.375	1	HSPC	HIST1H2BD
0.0285102	0.642325	0.535	0.485	1	HSPC	SLC9A9
0.028616	0.254232	0.473	0.394	1	HSPC	LAMTOR4
0.0286416	0.31871	0.396	0.318	1	HSPC	ZFAND5
0.02874	-0.435343	0.388	0.445	1	HSPC	ITGB3BP
0.028778	0.289876	0.427	0.352	1	HSPC	EIF3I
0.0292126	0.288782	0.584	0.515	1	HSPC	RPAP2
0.0292205	0.289513	0.332	0.256	1	HSPC	CHMP2A
0.0294688	-0.463465	0.252	0.321	1	HSPC	GRAMD4
0.0295859	0.257091	0.524	0.442	1	HSPC	GLUL
0.029603	-0.284963	0.206	0.276	1	HSPC	AVEN
0.029609	0.275392	0.717	0.656	1	HSPC	ATM
0.0296391	-0.476481	0.332	0.392	1	HSPC	COPS3
0.0296566	0.302452	0.314	0.239	1	HSPC	CAPNS1
0.0296752	-0.598127	0.203	0.265	1	HSPC	CASP8AP2
0.0296907	0.694765	0.383	0.315	1	HSPC	P2RY14
0.0297545	0.377723	0.293	0.223	1	HSPC	CRY1
0.0297969	0.271517	0.512	0.448	1	HSPC	NEIL1
0.0299462	0.338581	0.398	0.318	1	HSPC	PPP2R2D
0.0299765	0.336818	0.329	0.254	1	HSPC	ZNF655
0.0300582	0.361381	0.35	0.276	1	HSPC	MTOR
0.0301659	0.341503	0.337	0.265	1	HSPC	MRPL52
0.0302612	-0.442291	0.193	0.259	1	HSPC	SLC25A40
0.0303735	0.323728	0.373	0.301	1	HSPC	CHD3
0.0306008	0.302016	0.473	0.403	1	HSPC	MYO5A
0.030811	-0.330801	0.352	0.425	1	HSPC	ZNF618
0.0309153	-0.364928	0.306	0.377	1	HSPC	PUDP
0.0309518	-0.539127	0.198	0.262	1	HSPC	ATP6V0A2
0.0310361	-0.585463	0.36	0.414	1	HSPC	ANO6
0.0310397	-0.301598	0.635	0.687	1	HSPC	PLCL2
0.0310597	0.477464	0.352	0.285	1	HSPC	AC108047.1
0.0312418	0.41321	0.306	0.234	1	HSPC	SRSF8
0.0314092	-0.434221	0.28	0.346	1	HSPC	NIFK
0.031471	-0.420139	0.406	0.456	1	HSPC	PSMD7
0.0314818	0.499898	0.29	0.225	1	HSPC	FAM117A
0.0315949	-0.481101	0.29	0.361	1	HSPC	VCL
0.0316156	-0.488645	0.249	0.313	1	HSPC	DTNB
0.0317363	-0.269753	0.645	0.682	1	HSPC	CBX3
0.0322785	-0.305743	0.221	0.29	1	HSPC	RNF220
0.0324842	0.397516	0.319	0.251	1	HSPC	RAD23A
0.0325652	0.337534	0.375	0.301	1	HSPC	LILRA2
0.0326673	0.435089	0.262	0.197	1	HSPC	TBCC
0.0327365	-0.507919	0.278	0.341	1	HSPC	VDAC3
0.0327543	-0.279941	0.712	0.744	1	HSPC	WDR70
0.0328579	0.285624	0.671	0.628	1	HSPC	MBTD1
0.0328829	0.364475	0.342	0.27	1	HSPC	BUD31
0.0329161	0.274674	0.278	0.206	1	HSPC	ID2
0.0329338	0.372769	0.473	0.414	1	HSPC	GOPC
0.0332217	0.266013	0.445	0.361	1	HSPC	AIMP1
0.0332494	-0.347119	0.404	0.468	1	HSPC	PITPNM2
0.0332657	-0.590156	0.758	0.758	1	HSPC	STMN1
0.0333256	-0.47678	0.226	0.29	1	HSPC	FBRSL1
0.0333286	0.30355	0.504	0.434	1	HSPC	NDUFA5
0.0333533	0.404802	0.373	0.304	1	HSPC	SQSTM1
0.0333965	-0.441907	0.252	0.318	1	HSPC	EMC3
0.0334919	-0.391765	0.517	0.566	1	HSPC	DHX15
0.0335882	0.256319	0.712	0.642	1	HSPC	SLC35D1
0.0336785	0.37639	0.352	0.279	1	HSPC	RBCK1
0.0337742	0.409758	0.278	0.211	1	HSPC	SNAPIN
0.0340081	-0.408791	0.203	0.268	1	HSPC	CCDC57
0.0341336	0.302627	0.422	0.344	1	HSPC	CAT
0.0341585	-0.555352	0.252	0.315	1	HSPC	SGCE
0.0343181	0.305858	0.329	0.256	1	HSPC	ECHS1
0.0343968	-0.539127	0.206	0.268	1	HSPC	MORC2
0.0345804	-0.279985	0.71	0.732	1	HSPC	CPSF6
0.0346278	0.375533	0.308	0.237	1	HSPC	AP002954.1
0.0346673	-0.40639	0.226	0.29	1	HSPC	AFG3L2
0.034689	-0.424132	0.213	0.279	1	HSPC	GART
0.0347643	-0.407586	0.19	0.256	1	HSPC	HLTF
0.0347677	-0.302681	0.386	0.468	1	HSPC	COX20
0.0348973	0.502255	0.283	0.22	1	HSPC	CD302
0.0349206	0.564268	0.26	0.2	1	HSPC	PPCS
0.0349312	-0.398838	0.303	0.372	1	HSPC	AVL9
0.0349456	0.289456	0.64	0.563	1	HSPC	LRRC37A3
0.035128	-0.450634	0.201	0.265	1	HSPC	MRPL4
0.0351499	0.341366	0.422	0.361	1	HSPC	CLEC2B
0.0352941	0.36993	0.37	0.296	1	HSPC	UBN1
0.0354706	0.40083	0.62	0.566	1	HSPC	AC008014.1
0.0357204	0.421303	0.296	0.228	1	HSPC	PSMG4
0.0358017	0.28157	0.532	0.47	1	HSPC	ARL6IP5
0.0359778	0.371217	0.332	0.262	1	HSPC	KYAT3
0.036166	-0.366856	0.296	0.363	1	HSPC	ZNHIT6
0.0362386	-0.43591	0.393	0.456	1	HSPC	ZRANB3
0.0363811	0.361295	0.419	0.355	1	HSPC	SNX4
0.0364738	0.404102	0.36	0.29	1	HSPC	GPR132
0.0365	-0.4372	0.316	0.375	1	HSPC	MARCKSL1
0.0365481	0.426044	0.37	0.301	1	HSPC	LPCAT2
0.0365548	0.269863	0.396	0.318	1	HSPC	MEAF6
0.0365604	0.443734	0.296	0.231	1	HSPC	TRIP4
0.0365764	-0.368754	0.494	0.544	1	HSPC	MNAT1
0.0366468	0.256902	0.373	0.299	1	HSPC	TMEM167A
0.0366509	-0.345086	0.252	0.321	1	HSPC	VWA8
0.0369883	-0.377064	0.208	0.276	1	HSPC	TSPOAP1
0.0371125	0.354233	0.537	0.479	1	HSPC	SENP5
0.0371534	0.316101	0.411	0.33	1	HSPC	FAM91A1
0.0371543	0.410842	0.262	0.197	1	HSPC	SIN3B
0.037236	0.304689	0.28	0.208	1	HSPC	POU2F2
0.0372985	-0.465195	0.208	0.268	1	HSPC	PRC1
0.0373229	-0.494521	0.206	0.265	1	HSPC	PAQR3
0.0373244	0.447831	0.283	0.22	1	HSPC	ATL3
0.0375545	0.355401	0.301	0.231	1	HSPC	TBPL1
0.0379634	-0.335485	0.252	0.318	1	HSPC	NME7
0.0381196	-0.444739	0.211	0.273	1	HSPC	DDHD2
0.0384015	-0.346802	0.265	0.335	1	HSPC	TSEN15
0.0384656	0.285284	0.406	0.321	1	HSPC	PRR14L
0.0384798	-0.453879	0.203	0.265	1	HSPC	RRP7A
0.0385634	-0.354344	0.242	0.31	1	HSPC	NUP205
0.038752	0.254194	0.522	0.454	1	HSPC	RRAS2
0.0388109	-0.265929	0.481	0.541	1	HSPC	GMPS
0.038889	0.391146	0.362	0.293	1	HSPC	INTS3
0.0390014	-0.443611	0.29	0.352	1	HSPC	EPG5
0.0390836	-0.452907	0.437	0.485	1	HSPC	C11orf49
0.039172	0.271261	0.566	0.504	1	HSPC	CSNK1E
0.0393297	0.548249	0.257	0.194	1	HSPC	AC068051.1
0.0393304	-0.928933	0.36	0.406	1	HSPC	AC093916.1
0.039649	0.438936	0.298	0.234	1	HSPC	GEMIN7-AS1
0.0398351	-0.813042	0.532	0.546	1	HSPC	TUBB
0.0399071	0.281376	0.501	0.434	1	HSPC	ANKLE2
0.0409577	-0.349998	0.375	0.437	1	HSPC	THUMPD3-AS1
0.0409835	0.26608	0.473	0.4	1	HSPC	PSMB6
0.041197	0.425105	0.28	0.217	1	HSPC	CIC
0.041237	0.391611	0.26	0.197	1	HSPC	KRI1
0.0415708	0.259132	0.434	0.361	1	HSPC	ARPC4
0.0417011	0.250382	0.36	0.287	1	HSPC	ACTN1
0.0417674	0.272439	0.445	0.377	1	HSPC	ZMYND11
0.0417989	-0.559944	0.319	0.377	1	HSPC	ABHD3
0.0422567	-0.385708	0.229	0.29	1	HSPC	GTF3C3
0.0422822	0.293355	0.303	0.234	1	HSPC	CCNG1
0.0424108	0.431478	0.278	0.217	1	HSPC	CCDC174
0.0424921	0.267656	0.373	0.296	1	HSPC	ZBTB10
0.0427186	0.388881	0.267	0.206	1	HSPC	MYDGF
0.0427331	0.349021	0.578	0.53	1	HSPC	ADAR
0.0427901	0.275473	0.44	0.369	1	HSPC	ATP6V1D
0.0428579	-0.373709	0.303	0.369	1	HSPC	CLPX
0.0428875	0.367764	0.411	0.341	1	HSPC	WAKMAR2
0.0430228	-0.330078	0.257	0.324	1	HSPC	PPP1R12B
0.0431199	0.280103	0.27	0.2	1	HSPC	LINC02100
0.0431912	-0.308202	0.617	0.656	1	HSPC	ANKRD28
0.0432008	0.291648	0.344	0.273	1	HSPC	PSMB8-AS1
0.0432894	-0.561416	0.347	0.394	1	HSPC	CDK5RAP2
0.0433294	0.308177	0.398	0.338	1	HSPC	TP53BP2
0.0436988	0.641456	0.252	0.197	1	HSPC	ERP27
0.0437492	0.37539	0.398	0.332	1	HSPC	MPG
0.0439369	0.447343	0.262	0.203	1	HSPC	IQCN
0.0441654	-0.434747	0.247	0.304	1	HSPC	OSBPL1A
0.0444149	0.432547	0.373	0.315	1	HSPC	ADI1
0.0444767	-0.437454	0.208	0.27	1	HSPC	MCMBP
0.0447383	-0.590381	0.206	0.259	1	HSPC	MPP7
0.045137	-0.382123	0.314	0.372	1	HSPC	INTS7
0.0451517	-0.385478	0.409	0.456	1	HSPC	ERAP1
0.0454957	-0.515866	0.311	0.369	1	HSPC	RPA3
0.046135	0.31135	0.365	0.296	1	HSPC	SDHD
0.0461377	0.283086	0.411	0.338	1	HSPC	GKAP1
0.0462396	-0.318364	0.242	0.307	1	HSPC	CS
0.0462863	0.38772	0.316	0.251	1	HSPC	SLU7
0.046346	0.351728	0.334	0.268	1	HSPC	ERCC5
0.0464258	0.27744	0.36	0.287	1	HSPC	FIS1
0.0465128	-0.301188	0.406	0.468	1	HSPC	FAR1
0.0465129	0.251964	0.506	0.448	1	HSPC	MTA3
0.0467254	0.376196	0.28	0.217	1	HSPC	TAP2
0.0470245	0.507254	0.303	0.248	1	HSPC	BBS9
0.0472053	-0.472027	0.208	0.262	1	HSPC	OSBPL3
0.047412	0.442285	0.26	0.2	1	HSPC	GLE1
0.0476568	-0.53471	0.301	0.355	1	HSPC	AHI1
0.0476843	0.365549	0.308	0.239	1	HSPC	P4HA1
0.0477385	0.324225	0.512	0.439	1	HSPC	PDCD6IP
0.0477691	-0.50392	0.203	0.259	1	HSPC	HDAC3
0.0482315	0.314597	0.612	0.569	1	HSPC	ZBTB44
0.0482437	0.255072	0.365	0.287	1	HSPC	MARK2
0.0486904	-0.265475	0.275	0.352	1	HSPC	ABI2
0.0487184	0.358577	0.332	0.268	1	HSPC	ACTR1A
0.0490657	0.29126	0.368	0.304	1	HSPC	COPS5
0.0491985	0.468278	0.342	0.279	1	HSPC	CLYBL
0.0494459	0.436333	0.26	0.2	1	HSPC	NFIC
0.0494599	-0.50351	0.298	0.346	1	HSPC	SLBP
0.0494904	0.369709	0.319	0.256	1	HSPC	MRPL34
0.0495074	-0.308983	0.447	0.501	1	HSPC	CDR2
0.049518	-0.303138	0.252	0.321	1	HSPC	ALG6
0.049572	-0.470934	0.386	0.428	1	HSPC	RLIM
0.0497687	0.405315	0.262	0.203	1	HSPC	CCDC130
0.0497775	0.26268	0.27	0.203	1	HSPC	NOSIP
0.0498101	-0.304665	0.933	0.932	1	HSPC	EBF1
0.0498144	0.321154	0.386	0.318	1	HSPC	AL078600.1
0.0498447	-0.267399	0.638	0.673	1	HSPC	PPIG
0.0499963	0.283086	0.26	0.194	1	HSPC	DIABLO
0.0499969	-0.420456	0.252	0.313	1	HSPC	TPI1
0.0502118	0.523833	0.283	0.231	1	HSPC	TMEM87B
0.0504686	-0.323571	0.512	0.561	1	HSPC	AGTPBP1
0.0505445	0.337534	0.326	0.254	1	HSPC	FAM13A
0.0508531	-0.29701	0.201	0.265	1	HSPC	EFTUD2
0.0517703	-0.453879	0.401	0.448	1	HSPC	BANF1
0.0518672	-0.47559	0.653	0.67	1	HSPC	MIF
0.0521991	-0.521226	0.231	0.287	1	HSPC	SLC36A4
0.0527408	-0.419391	0.254	0.315	1	HSPC	YARS
0.0528498	-0.372959	0.419	0.482	1	HSPC	NNT
0.0528915	0.457765	0.27	0.214	1	HSPC	HHIP-AS1
0.0530012	-0.454959	0.288	0.355	1	HSPC	KHDRBS2
0.0532581	-0.376056	0.357	0.408	1	HSPC	ANAPC11
0.0533872	0.28655	0.301	0.234	1	HSPC	DCTN5
0.0538068	-0.52623	0.231	0.285	1	HSPC	SMC2
0.0539305	-0.451888	0.27	0.321	1	HSPC	STX18
0.0542133	0.496866	0.308	0.254	1	HSPC	CCDC82
0.0543602	-0.545278	0.365	0.408	1	HSPC	SIVA1
0.0544357	0.250519	0.432	0.361	1	HSPC	NDUFC1
0.0546058	0.26435	0.391	0.324	1	HSPC	ZBTB18
0.0546207	-0.497084	0.445	0.479	1	HSPC	AP001011.1
0.054782	-0.337325	0.476	0.518	1	HSPC	TPP2
0.0549376	0.307161	0.298	0.234	1	HSPC	SPDYE2
0.0549981	-0.581984	0.231	0.285	1	HSPC	LINC01375
0.0550421	-0.399431	0.283	0.338	1	HSPC	PKP4
0.0551712	-0.449523	0.391	0.434	1	HSPC	CTNNBL1
0.0552356	0.292019	0.422	0.363	1	HSPC	SAFB2
0.0552564	0.422638	0.357	0.301	1	HSPC	ZNF737
0.0558453	-0.377064	0.28	0.341	1	HSPC	AC019080.1
0.0560469	-0.322282	0.293	0.358	1	HSPC	NUBPL
0.0565965	-0.40204	0.612	0.611	1	HSPC	NUCB2
0.0566068	0.487227	0.314	0.256	1	HSPC	ZNF10
0.0569156	0.314895	0.396	0.332	1	HSPC	TSPAN13
0.0569158	0.309421	0.288	0.223	1	HSPC	C15orf40
0.0573355	-0.44295	0.362	0.425	1	HSPC	ELOVL5
0.0575372	0.265384	0.437	0.372	1	HSPC	HCG18
0.0576148	0.347446	0.383	0.321	1	HSPC	MBTPS1
0.0577032	-0.37384	0.237	0.296	1	HSPC	CEP295
0.0579118	-0.425682	0.362	0.417	1	HSPC	ZDHHC21
0.0580958	-0.420382	0.283	0.338	1	HSPC	ANAPC7
0.0583322	-0.392997	0.257	0.315	1	HSPC	MRPS6
0.0585607	0.316195	0.368	0.31	1	HSPC	UBR5-AS1
0.0587014	0.287856	0.365	0.296	1	HSPC	KLHL15
0.058763	-0.366416	0.301	0.363	1	HSPC	CCSER2
0.0589155	0.359585	0.272	0.214	1	HSPC	C2CD2
0.0592421	0.453011	0.278	0.223	1	HSPC	NBPF12
0.0593998	-0.375508	0.195	0.254	1	HSPC	MRPS15
0.059431	-0.283954	0.326	0.394	1	HSPC	MDN1
0.0595024	-0.339547	0.237	0.293	1	HSPC	MIR99AHG
0.0595955	-0.274395	0.208	0.27	1	HSPC	FAM20B
0.0597864	-0.433895	0.35	0.394	1	HSPC	TOPBP1
0.0599257	-0.430175	0.28	0.335	1	HSPC	IMPDH2
0.0599732	0.278333	0.36	0.296	1	HSPC	AC026347.1
0.0602756	0.550859	0.293	0.237	1	HSPC	SLC16A1
0.0605885	-0.293702	0.416	0.49	1	HSPC	FGFR1OP
0.0609246	0.348042	0.409	0.358	1	HSPC	LINC01184
0.0610234	0.265484	0.458	0.377	1	HSPC	ABLIM1
0.0610941	-0.308463	0.756	0.727	1	HSPC	H2AFV
0.0611514	-0.474377	0.725	0.693	1	HSPC	DEK
0.06118	-0.326329	0.198	0.256	1	HSPC	STK38L
0.0612737	-0.587146	0.237	0.287	1	HSPC	ZNF821
0.0614034	-0.515738	0.203	0.262	1	HSPC	SHQ1
0.0615912	-0.490405	0.27	0.321	1	HSPC	NAA10
0.0619636	-0.264925	0.306	0.375	1	HSPC	GPSM1
0.0623007	0.376801	0.378	0.327	1	HSPC	SCYL2
0.0624222	0.395787	0.321	0.262	1	HSPC	CARF
0.0635115	0.438656	0.306	0.251	1	HSPC	PNKP
0.0636935	-0.314543	0.247	0.307	1	HSPC	MRPL3
0.0638082	-0.281764	0.974	0.935	1	HSPC	RPLP1
0.0639299	0.307961	0.306	0.245	1	HSPC	BTN3A2
0.0639482	0.279244	0.442	0.377	1	HSPC	ELP2
0.0639867	0.25571	0.355	0.287	1	HSPC	FRA10AC1
0.0641582	0.330676	0.375	0.324	1	HSPC	PRKCI
0.0646393	0.253171	0.35	0.282	1	HSPC	GSTK1
0.064641	0.29547	0.45	0.394	1	HSPC	MTM1
0.0652359	0.277257	0.398	0.332	1	HSPC	REXO2
0.0652916	-0.339756	0.237	0.299	1	HSPC	AP001347.1
0.0653113	0.292547	0.429	0.372	1	HSPC	SP140L
0.0657213	-0.376188	0.229	0.285	1	HSPC	U2AF2
0.0657368	0.336094	0.342	0.282	1	HSPC	VPS50
0.0659179	-0.382495	0.26	0.315	1	HSPC	SMARCD1
0.0659356	-0.46721	0.573	0.592	1	HSPC	NME2
0.0661754	0.281156	0.406	0.346	1	HSPC	CLCN3
0.0661783	0.283086	0.334	0.27	1	HSPC	GNB2
0.0661949	0.318918	0.409	0.346	1	HSPC	TP53BP1
0.0664276	-0.288579	0.347	0.406	1	HSPC	ANKRD36
0.0664401	-0.326767	0.324	0.383	1	HSPC	UBE2G2
0.0667462	0.326323	0.65	0.62	1	HSPC	SCLT1
0.0669183	-0.729853	0.226	0.27	1	HSPC	ATP5MC1
0.0670681	-0.399884	0.203	0.256	1	HSPC	CSTB
0.0671781	0.418246	0.406	0.361	1	HSPC	ZNF70
0.0672765	0.37791	0.254	0.197	1	HSPC	ATP10D
0.067366	0.379549	0.275	0.22	1	HSPC	KRBOX4
0.0678122	-0.291351	0.357	0.42	1	HSPC	NT5C3A
0.0678192	-0.36022	0.298	0.355	1	HSPC	PTBP1
0.0681474	-0.322473	0.656	0.676	1	HSPC	RAPGEF1
0.0682146	0.453011	0.254	0.2	1	HSPC	LINC02666
0.0687841	-0.304012	0.301	0.352	1	HSPC	NEK6
0.0689207	-0.281007	0.262	0.327	1	HSPC	TMEM161B
0.0690391	0.258839	0.45	0.383	1	HSPC	PCGF3
0.0692698	0.336328	0.362	0.304	1	HSPC	CIAO1
0.0693459	-0.458761	0.26	0.315	1	HSPC	ZNF704
0.069366	-0.317507	0.409	0.456	1	HSPC	MED14
0.0695233	-0.393818	0.584	0.603	1	HSPC	N4BP2
0.0700297	0.342958	0.308	0.251	1	HSPC	PIGF
0.0709307	-0.460005	0.206	0.256	1	HSPC	TSTD2
0.0710316	0.37639	0.319	0.262	1	HSPC	LYL1
0.0713233	0.348811	0.36	0.301	1	HSPC	ZNF277
0.071476	0.357252	0.293	0.234	1	HSPC	LRRC37B
0.0717973	0.423747	0.27	0.217	1	HSPC	TCEA2
0.0720756	-0.384394	0.496	0.535	1	HSPC	FBXO34
0.0720948	-0.313558	0.301	0.366	1	HSPC	C2CD3
0.073083	0.304689	0.329	0.268	1	HSPC	TMEM63A
0.0736737	0.412369	0.37	0.318	1	HSPC	SNAPC3
0.0737062	0.257616	0.275	0.214	1	HSPC	TRIM8
0.0740112	0.397158	0.26	0.206	1	HSPC	BAG6
0.0741253	0.257287	0.504	0.454	1	HSPC	FAM126A
0.074336	0.343628	0.275	0.217	1	HSPC	EIF4E3
0.0744722	0.349918	0.306	0.248	1	HSPC	EMC10
0.0749345	0.339598	0.427	0.386	1	HSPC	INPP4B
0.0751231	0.349389	0.296	0.239	1	HSPC	GGPS1
0.075427	-0.352	0.311	0.366	1	HSPC	ATP2A2
0.0754349	0.42059	0.476	0.431	1	HSPC	LMF1
0.0754935	-0.378112	0.275	0.33	1	HSPC	CCDC84
0.0755677	-0.271114	0.316	0.375	1	HSPC	ZNF100
0.0758576	0.270147	0.254	0.197	1	HSPC	MRPL36
0.0758616	0.365955	0.337	0.276	1	HSPC	GALK2
0.0767645	-0.528252	0.321	0.363	1	HSPC	DDX39A
0.0769002	-0.387965	0.234	0.287	1	HSPC	RTCA
0.0770462	-0.630757	0.224	0.27	1	HSPC	AL137009.1
0.0776353	0.267456	0.321	0.259	1	HSPC	MRPL33
0.0778163	0.274674	0.275	0.217	1	HSPC	TRAPPC3
0.0780589	0.280244	0.324	0.265	1	HSPC	MTHFS
0.0780933	0.290992	0.275	0.217	1	HSPC	NDUFA8
0.0781904	-0.378673	0.283	0.332	1	HSPC	CEP128
0.0783959	-0.367924	0.414	0.459	1	HSPC	TNFAIP8
0.0784172	-0.394572	0.571	0.575	1	HSPC	XYLT1
0.0784344	0.285606	0.329	0.268	1	HSPC	WDR47
0.079318	0.25239	0.283	0.223	1	HSPC	IMP3
0.0795495	0.329953	0.296	0.239	1	HSPC	LCP2
0.0795496	0.338076	0.37	0.313	1	HSPC	EPS15L1
0.0798675	0.302231	0.324	0.262	1	HSPC	DROSHA
0.0801262	0.3663	0.252	0.2	1	HSPC	TRMT10C
0.0802565	0.577148	0.26	0.214	1	HSPC	TNFSF8
0.0806717	-0.466818	0.254	0.301	1	HSPC	CYC1
0.0808295	-0.309556	0.383	0.439	1	HSPC	MPZL1
0.0810853	-0.289263	0.419	0.468	1	HSPC	CDC123
0.0814932	-0.33453	0.265	0.321	1	HSPC	PDE8A
0.0824975	0.368036	0.383	0.332	1	HSPC	RUBCN
0.0833328	-0.300349	0.219	0.276	1	HSPC	HIC2
0.0833686	0.310831	0.432	0.372	1	HSPC	ZC3H6
0.0835119	-0.464526	0.607	0.603	1	HSPC	STIM2
0.0835209	0.331021	0.386	0.327	1	HSPC	ZNF75A
0.0837807	-0.278395	0.388	0.448	1	HSPC	NUP214
0.0838028	0.299765	0.26	0.206	1	HSPC	PLPBP
0.0839908	0.330155	0.283	0.231	1	HSPC	GSDMD
0.0847663	-0.467554	0.203	0.251	1	HSPC	ECI1
0.0858067	-0.423492	0.46	0.51	1	HSPC	LINC-PINT
0.0859652	-0.387208	0.206	0.256	1	HSPC	ARL5B
0.0864105	0.380255	0.308	0.251	1	HSPC	TMEM38B
0.08703	0.322615	0.311	0.256	1	HSPC	CD59
0.0870642	0.414683	0.267	0.217	1	HSPC	DEF6
0.0874966	0.260719	0.452	0.386	1	HSPC	CALM3
0.0877478	0.286192	0.311	0.256	1	HSPC	PLAA
0.0881781	-0.337325	0.447	0.493	1	HSPC	C12orf57
0.0882908	0.490682	0.265	0.217	1	HSPC	ZHX3
0.0884602	0.304566	0.378	0.321	1	HSPC	MED17
0.0892988	0.252908	0.468	0.411	1	HSPC	NBEA
0.0903024	0.283086	0.332	0.279	1	HSPC	PPME1
0.09063	0.326676	0.406	0.358	1	HSPC	SUGT1
0.0906796	0.261713	0.383	0.324	1	HSPC	DHX29
0.0908358	0.44794	0.265	0.22	1	HSPC	MFSD11
0.0908594	-0.301559	0.604	0.654	1	HSPC	SND1
0.0911154	-0.591383	0.28	0.324	1	HSPC	SCN3A
0.0915374	-0.451493	0.224	0.27	1	HSPC	CDCA7
0.0915672	0.259132	0.404	0.341	1	HSPC	FBXO7
0.0920839	0.300489	0.285	0.231	1	HSPC	ZNF143
0.0921268	0.343969	0.26	0.208	1	HSPC	SZT2
0.0924027	0.47377	0.265	0.217	1	HSPC	AP001059.2
0.0925293	-0.319005	0.902	0.834	1	HSPC	RPS5
0.0926602	0.287133	0.265	0.208	1	HSPC	EXOC7
0.092804	0.264227	0.506	0.448	1	HSPC	DCP1A
0.0928827	-0.270458	0.789	0.763	1	HSPC	SET
0.0929176	-0.307174	0.47	0.51	1	HSPC	HIPK1
0.093017	-0.33126	0.27	0.327	1	HSPC	MIATNB
0.0932205	-0.289492	0.257	0.313	1	HSPC	ZRANB1
0.0932585	0.277811	0.339	0.279	1	HSPC	MXD3
0.0933862	-0.634972	0.283	0.327	1	HSPC	E2F2
0.0936939	0.457047	0.267	0.223	1	HSPC	VPS45
0.0943682	0.304148	0.298	0.245	1	HSPC	KMT2D
0.0945633	-0.378591	0.252	0.301	1	HSPC	MYLK-AS1
0.0948546	0.435524	0.257	0.208	1	HSPC	FAM120AOS
0.0949354	-0.391194	0.211	0.259	1	HSPC	POLE2
0.0956485	0.497211	0.339	0.296	1	HSPC	AHR
0.0960184	0.386516	0.308	0.262	1	HSPC	SPSB3
0.0966549	0.334748	0.26	0.203	1	HSPC	NFIA
0.0968315	-0.383013	0.249	0.296	1	HSPC	DNAJB11
0.0975287	-0.352	0.247	0.296	1	HSPC	BCAT1
0.0980741	0.260366	0.278	0.223	1	HSPC	NAPG
0.0985832	-0.294681	0.352	0.408	1	HSPC	FANCL
0.0988979	0.377063	0.352	0.299	1	HSPC	PRKD3
0.100304	0.362521	0.324	0.273	1	HSPC	AC053527.2
0.100677	-0.409804	0.224	0.273	1	HSPC	LRP12
0.101339	-0.369815	0.213	0.262	1	HSPC	IVNS1ABP
0.102539	-0.444739	0.203	0.251	1	HSPC	CTPS2
0.103231	-0.344104	0.224	0.273	1	HSPC	MCM3AP
0.103249	0.314935	0.378	0.332	1	HSPC	C16orf87
0.103792	0.360647	0.257	0.208	1	HSPC	FLOT1
0.103814	0.361089	0.257	0.208	1	HSPC	CCDC117
0.104065	0.345628	0.252	0.203	1	HSPC	SCOC
0.104472	-0.265018	0.982	0.977	1	HSPC	PTMA
0.104477	0.29126	0.337	0.282	1	HSPC	RAB4B
0.104768	-0.291892	0.303	0.352	1	HSPC	SLFNL1-AS1
0.105802	-0.494521	0.221	0.268	1	HSPC	MAP3K1
0.105809	0.34483	0.658	0.625	1	HSPC	FKBP5
0.105826	-0.56757	0.401	0.42	1	HSPC	RANBP1
0.107508	0.317356	0.28	0.231	1	HSPC	FAM177A1
0.107721	-0.424132	0.219	0.265	1	HSPC	MCUR1
0.10777	0.25726	0.329	0.27	1	HSPC	ASCC1
0.108234	-0.33028	0.216	0.265	1	HSPC	NSMCE4A
0.108658	0.29591	0.252	0.203	1	HSPC	KAT8
0.108658	-0.28005	0.362	0.417	1	HSPC	WDR43
0.109402	-0.285302	0.213	0.265	1	HSPC	MTMR9
0.10982	0.482592	0.368	0.324	1	HSPC	Z93930.2
0.109981	0.399572	0.285	0.239	1	HSPC	EFHC1
0.11044	0.273564	0.301	0.248	1	HSPC	RAB37
0.110727	0.421303	0.262	0.217	1	HSPC	ZNF121
0.110966	0.304781	0.285	0.239	1	HSPC	SDHAF2
0.110996	-0.31283	0.481	0.51	1	HSPC	SCAF4
0.111322	0.323243	0.332	0.282	1	HSPC	MAP2K3
0.111386	-0.442291	0.344	0.389	1	HSPC	DDX10
0.111713	0.301559	0.28	0.228	1	HSPC	LEPROT
0.111764	0.423747	0.262	0.217	1	HSPC	BMI1
0.112061	0.285188	0.53	0.476	1	HSPC	IRAK3
0.112956	-0.402805	0.213	0.259	1	HSPC	SLC25A11
0.113226	0.265052	0.396	0.346	1	HSPC	PRR13
0.113331	-0.266933	0.643	0.662	1	HSPC	RAD51B
0.113747	-0.465561	0.283	0.321	1	HSPC	TMEM248
0.114259	-0.303138	0.424	0.459	1	HSPC	LRPPRC
0.114336	-0.426856	0.535	0.561	1	HSPC	AL133346.1
0.114516	0.32836	0.362	0.315	1	HSPC	OXSR1
0.114888	-0.311176	0.337	0.383	1	HSPC	ARL8B
0.115419	0.291548	0.252	0.203	1	HSPC	IFT20
0.115718	0.338754	0.447	0.408	1	HSPC	TMEM41B
0.115875	0.287952	0.362	0.31	1	HSPC	REV1
0.116701	0.279947	0.324	0.273	1	HSPC	FBXO9
0.11696	0.278599	0.393	0.341	1	HSPC	KDELR2
0.117132	-0.286599	0.512	0.546	1	HSPC	DIAPH1
0.11723	-0.392603	0.219	0.265	1	HSPC	NSUN2
0.117598	-0.419528	0.352	0.392	1	HSPC	UCK2
0.118136	-0.297961	0.306	0.352	1	HSPC	ZNF680
0.118471	-0.36123	0.383	0.423	1	HSPC	JADE1
0.118591	-0.281095	0.208	0.256	1	HSPC	MEGF6
0.118949	-0.329253	0.242	0.29	1	HSPC	NEDD1
0.119216	0.277012	0.316	0.262	1	HSPC	AL731577.2
0.119221	-0.272814	0.506	0.532	1	HSPC	METAP2
0.119478	0.298978	0.337	0.287	1	HSPC	SLAIN1
0.119704	-0.263196	0.27	0.321	1	HSPC	PRDM10
0.119941	0.378587	0.375	0.332	1	HSPC	C9orf85
0.120115	-0.263511	0.373	0.423	1	HSPC	USP14
0.120127	-0.43853	0.879	0.817	1	HSPC	HSP90AA1
0.120451	-0.258532	0.406	0.462	1	HSPC	AC007163.1
0.120653	0.338429	0.352	0.307	1	HSPC	CCDC146
0.120802	-0.262012	0.211	0.259	1	HSPC	BCAP29
0.121034	-0.272041	0.45	0.496	1	HSPC	ADIPOR2
0.121368	-0.667586	0.28	0.321	1	HSPC	SYNE2
0.121446	-0.283954	0.298	0.352	1	HSPC	TTF1
0.122638	0.314565	0.272	0.225	1	HSPC	ZNFX1
0.122783	0.257091	0.257	0.206	1	HSPC	CCS
0.122899	0.253339	0.316	0.265	1	HSPC	SEMA6A-AS1
0.123274	0.407687	0.265	0.223	1	HSPC	CRACR2A
0.123663	-0.327207	0.568	0.586	1	HSPC	CMIP
0.123819	0.278837	0.262	0.214	1	HSPC	RBM42
0.12429	-0.403624	0.563	0.577	1	HSPC	VGLL4
0.124905	0.292802	0.275	0.225	1	HSPC	PITPNA
0.125098	-0.274395	0.391	0.442	1	HSPC	PPP4R1
0.126339	0.292737	0.386	0.338	1	HSPC	NHLRC3
0.126347	0.252966	0.319	0.268	1	HSPC	EPM2AIP1
0.126662	0.309318	0.27	0.223	1	HSPC	DNAJC5
0.12675	0.268587	0.463	0.417	1	HSPC	VAV1
0.126916	0.448672	0.28	0.237	1	HSPC	RYK
0.127068	-0.365963	0.329	0.369	1	HSPC	TOMM5
0.12713	0.375009	0.254	0.208	1	HSPC	HELQ
0.127149	-0.436345	0.427	0.47	1	HSPC	HHAT
0.128276	-0.310288	0.242	0.29	1	HSPC	DANCR
0.128727	-0.300288	0.589	0.62	1	HSPC	VPS13A
0.129026	-0.382178	0.257	0.296	1	HSPC	L3MBTL3
0.129161	-0.375717	0.362	0.403	1	HSPC	ZNF236
0.129889	0.457541	0.36	0.313	1	HSPC	AC092944.1
0.129943	-0.40639	0.234	0.273	1	HSPC	NDUFAF8
0.130079	-0.293702	0.244	0.293	1	HSPC	PSMC3
0.130337	0.390571	0.339	0.299	1	HSPC	IRS2
0.131088	0.31253	0.27	0.225	1	HSPC	AP3M1
0.132595	0.281755	0.463	0.414	1	HSPC	DIPK2A
0.132617	0.390276	0.278	0.234	1	HSPC	TTYH3
0.132946	0.302986	0.262	0.217	1	HSPC	ATP7A
0.133386	0.288755	0.265	0.217	1	HSPC	LINC02062
0.133866	0.278137	0.35	0.307	1	HSPC	CAST
0.133971	0.3211	0.29	0.242	1	HSPC	ZNF337
0.134019	-0.332999	0.211	0.256	1	HSPC	TCTEX1D2
0.134183	-0.256578	0.285	0.332	1	HSPC	CTBP1
0.134292	-0.286122	0.267	0.315	1	HSPC	NCBP1
0.134805	-0.311435	0.383	0.425	1	HSPC	GATAD2A
0.134875	0.394118	0.288	0.242	1	HSPC	MADD
0.135316	0.31926	0.27	0.223	1	HSPC	ARL5C
0.135389	-0.311772	0.231	0.276	1	HSPC	BID
0.135779	-0.614733	0.393	0.428	1	HSPC	ADGRE5
0.135801	-0.477338	0.211	0.256	1	HSPC	HIST1H2BJ
0.136177	0.289876	0.296	0.248	1	HSPC	TMEM183A
0.13674	-0.389283	0.285	0.33	1	HSPC	PRMT3
0.136852	0.266598	0.398	0.349	1	HSPC	PNPLA8
0.137665	-0.355406	0.458	0.496	1	HSPC	HS2ST1
0.138045	0.277925	0.362	0.315	1	HSPC	ING4
0.138173	-0.433778	0.311	0.346	1	HSPC	USP3-AS1
0.138328	-0.321429	0.26	0.304	1	HSPC	ARCN1
0.138416	0.375345	0.362	0.327	1	HSPC	DSE
0.139096	-0.296338	0.219	0.265	1	HSPC	WDR41
0.139203	-0.262936	0.589	0.631	1	HSPC	DENND1A
0.140262	0.271771	0.257	0.211	1	HSPC	AC084198.2
0.140315	0.577707	0.26	0.223	1	HSPC	ZNF345
0.140982	0.328683	0.275	0.231	1	HSPC	KANK2
0.143119	0.369595	0.252	0.211	1	HSPC	MITD1
0.143609	0.293579	0.365	0.321	1	HSPC	CCDC28A
0.143807	0.266269	0.342	0.29	1	HSPC	DNAJC13
0.144671	0.311129	0.416	0.375	1	HSPC	PTPN4
0.144996	0.270486	0.306	0.259	1	HSPC	ELOA
0.145059	0.287001	0.26	0.214	1	HSPC	WAS
0.145349	0.259001	0.375	0.33	1	HSPC	UFM1
0.146411	0.259658	0.594	0.569	1	HSPC	USP12
0.147018	0.251835	0.288	0.242	1	HSPC	ATP6V1E1
0.147478	0.717993	0.342	0.315	1	HSPC	HHIP
0.148463	-0.261234	0.267	0.318	1	HSPC	ZNF84
0.148591	0.309421	0.252	0.208	1	HSPC	ZMYM6
0.148726	0.280175	0.324	0.279	1	HSPC	PLEKHM2
0.148737	-0.255415	0.509	0.555	1	HSPC	SEC11A
0.14966	0.301945	0.293	0.248	1	HSPC	PRKAG1
0.149841	-0.288741	0.447	0.487	1	HSPC	MSH3
0.150806	-0.401756	0.45	0.465	1	HSPC	COX5A
0.151831	0.290282	0.362	0.318	1	HSPC	ATAD1
0.152153	0.384727	0.278	0.225	1	HSPC	AC007216.4
0.153329	-0.260938	0.296	0.341	1	HSPC	SEC61A2
0.153423	-0.299061	0.244	0.29	1	HSPC	EIF4EBP2
0.153738	0.270486	0.337	0.29	1	HSPC	PDHB
0.154059	0.27744	0.396	0.349	1	HSPC	UBXN2A
0.154389	0.301622	0.404	0.361	1	HSPC	AKNA
0.154749	0.363257	0.293	0.251	1	HSPC	NBPF11
0.15504	-0.259501	0.247	0.293	1	HSPC	NOL8
0.155191	0.283086	0.293	0.245	1	HSPC	ZNF780B
0.155917	0.299765	0.262	0.22	1	HSPC	TXNDC9
0.156361	-0.471438	0.224	0.259	1	HSPC	NAB1
0.156573	0.319612	0.326	0.285	1	HSPC	NORAD
0.157068	0.353476	0.26	0.22	1	HSPC	OAZ2
0.15757	-0.26111	0.44	0.482	1	HSPC	SIMC1
0.15759	-0.322741	0.602	0.614	1	HSPC	DNAJB6
0.157861	-0.379879	0.383	0.414	1	HSPC	VTA1
0.157912	0.305454	0.272	0.231	1	HSPC	NUDCD2
0.157981	-0.3377	0.257	0.299	1	HSPC	ARFGAP3
0.158533	-0.304267	0.296	0.338	1	HSPC	WRNIP1
0.15928	-0.344104	0.226	0.268	1	HSPC	ZC3H7B
0.159641	-0.279177	0.213	0.256	1	HSPC	EIF2B3
0.159974	-0.430475	0.219	0.256	1	HSPC	MAGOHB
0.16263	-0.400886	0.26	0.299	1	HSPC	PDCD5
0.163016	0.311656	0.29	0.251	1	HSPC	SUPT5H
0.164011	0.283086	0.357	0.315	1	HSPC	GFPT1
0.164364	-0.362071	0.296	0.335	1	HSPC	DDX54
0.1652	-0.275443	0.319	0.363	1	HSPC	IKBKB
0.165774	0.279862	0.301	0.256	1	HSPC	EIF2S1
0.165927	-0.587897	0.219	0.254	1	HSPC	AC090517.5
0.166198	0.523499	0.28	0.248	1	HSPC	AC002460.2
0.167125	-0.2982	0.239	0.279	1	HSPC	AC025437.4
0.169189	-0.370356	0.257	0.296	1	HSPC	AMOTL1
0.169571	0.257995	0.311	0.268	1	HSPC	SMIM10L1
0.170874	-0.264199	0.267	0.315	1	HSPC	TPRKB
0.171143	-0.296338	0.237	0.279	1	HSPC	RBM14
0.171371	0.260366	0.257	0.214	1	HSPC	AP1M1
0.171781	0.359902	0.314	0.276	1	HSPC	ANKRD36B
0.172146	0.252713	0.373	0.327	1	HSPC	UTP6
0.172912	0.276134	0.298	0.256	1	HSPC	ATF6B
0.173187	0.261585	0.416	0.377	1	HSPC	TDG
0.174387	-0.314604	0.311	0.352	1	HSPC	CSE1L
0.175069	-0.346456	0.239	0.282	1	HSPC	RAB27A
0.175237	-0.447593	0.285	0.321	1	HSPC	MPP6
0.175559	-0.450773	0.219	0.254	1	HSPC	ZRANB2-AS1
0.176327	0.276265	0.393	0.358	1	HSPC	CNPY2
0.180018	-0.330731	0.352	0.386	1	HSPC	BCOR
0.18069	0.32634	0.314	0.273	1	HSPC	DPF2
0.181007	-0.349049	0.226	0.262	1	HSPC	AGK
0.181127	0.27968	0.308	0.265	1	HSPC	NPIPB4
0.181494	0.262328	0.285	0.245	1	HSPC	NUP50
0.181744	0.355714	0.254	0.217	1	HSPC	TMEM220
0.18204	-0.343455	0.249	0.285	1	HSPC	BCCIP
0.182359	-0.283954	0.298	0.341	1	HSPC	DEPDC5
0.184203	-0.271676	0.231	0.27	1	HSPC	AC025437.3
0.184408	0.255975	0.267	0.225	1	HSPC	IRF3
0.186905	0.276854	0.401	0.366	1	HSPC	STK17A
0.186945	-0.256072	0.434	0.462	1	HSPC	APEX1
0.188521	-0.286279	0.262	0.299	1	HSPC	POLR2I
0.188531	-0.262785	0.594	0.597	1	HSPC	CYTH3
0.189576	-0.274909	0.373	0.406	1	HSPC	LARP4
0.190542	0.306933	0.265	0.225	1	HSPC	CHMP4B
0.190859	0.257461	0.35	0.307	1	HSPC	PLEKHM1
0.191062	-0.265999	0.573	0.586	1	HSPC	URI1
0.191095	-0.361648	0.396	0.423	1	HSPC	MICOS10
0.19157	0.281024	0.414	0.389	1	HSPC	DNAJC21
0.192817	-0.304591	0.254	0.29	1	HSPC	POLR2E
0.19376	-0.279576	0.368	0.394	1	HSPC	SUMF1
0.195317	-0.264845	0.237	0.276	1	HSPC	NEK4
0.196018	-0.314045	0.447	0.47	1	HSPC	RCC2
0.19759	-0.313949	0.226	0.265	1	HSPC	AP002336.2
0.199011	-0.406916	0.424	0.431	1	HSPC	THSD4-AS1
0.200073	-0.345658	0.257	0.293	1	HSPC	NDUFB6
0.20053	-0.334194	0.398	0.437	1	HSPC	RAPGEF5
0.201609	-0.313191	0.257	0.296	1	HSPC	KAT7
0.201639	-0.25169	0.211	0.251	1	HSPC	HEATR1
0.203041	-0.289831	0.303	0.341	1	HSPC	LSM6
0.204218	0.275224	0.257	0.22	1	HSPC	FAM122C
0.204321	-0.272941	0.38	0.423	1	HSPC	CCDC18
0.204781	0.280027	0.262	0.225	1	HSPC	ACAD11
0.205183	-0.265534	0.262	0.304	1	HSPC	SDE2
0.205893	0.26907	0.321	0.29	1	HSPC	TMEM217
0.206393	-0.416405	0.334	0.361	1	HSPC	NDUFA12
0.206416	0.272198	0.319	0.273	1	HSPC	PTS
0.206642	0.252713	0.303	0.265	1	HSPC	CPEB3
0.206783	-0.337626	0.216	0.254	1	HSPC	JUNB
0.207164	-0.456913	0.252	0.29	1	HSPC	TBC1D4
0.207624	-0.336043	0.409	0.425	1	HSPC	UBR4
0.211603	-0.453879	0.231	0.259	1	HSPC	MAD2L2
0.212566	0.298193	0.27	0.234	1	HSPC	WDR75
0.212926	0.311884	0.422	0.38	1	HSPC	CFLAR
0.213048	-0.338402	0.303	0.335	1	HSPC	FBL
0.213755	-0.350723	0.303	0.338	1	HSPC	C12orf75
0.214081	0.27267	0.334	0.296	1	HSPC	ZCCHC8
0.2152	-0.275404	0.398	0.425	1	HSPC	CDC40
0.215905	0.344863	0.29	0.254	1	HSPC	KLHL7
0.21718	-0.259255	0.458	0.49	1	HSPC	IDH2
0.217702	0.259627	0.27	0.234	1	HSPC	THYN1
0.219295	0.266598	0.252	0.214	1	HSPC	ECI2
0.223196	-0.347119	0.216	0.251	1	HSPC	IL12RB2
0.22382	-0.260899	0.429	0.454	1	HSPC	WDR20
0.224125	-0.459677	0.278	0.307	1	HSPC	HIST1H2BC
0.224388	0.268587	0.285	0.248	1	HSPC	ZADH2
0.225943	-0.254808	0.296	0.332	1	HSPC	PSMC5
0.228627	-0.285248	0.666	0.656	1	HSPC	SRSF2
0.229605	0.375533	0.265	0.234	1	HSPC	TTI2
0.230023	0.273305	0.288	0.248	1	HSPC	ALPK1
0.230252	-0.370111	0.229	0.259	1	HSPC	DENND6A-AS1
0.232089	-0.274909	0.237	0.273	1	HSPC	PIK3CB
0.233107	0.251378	0.344	0.307	1	HSPC	TFB1M
0.234867	-0.34768	0.522	0.538	1	HSPC	CARHSP1
0.238098	-0.307364	0.442	0.479	1	HSPC	FUT8
0.238569	-0.314257	0.964	0.924	1	HSPC	RPS2
0.238719	-0.251912	0.342	0.375	1	HSPC	NBN
0.244803	-0.257482	0.283	0.313	1	HSPC	SNX5
0.245744	-0.340059	0.221	0.256	1	HSPC	AC000065.1
0.247423	-0.269455	0.27	0.307	1	HSPC	APLP2
0.251536	-0.30332	0.237	0.268	1	HSPC	PRELID1
0.252022	0.319745	0.326	0.29	1	HSPC	TOM1L2
0.252604	-0.287469	0.226	0.262	1	HSPC	PHTF1
0.253203	0.255072	0.257	0.223	1	HSPC	ZNF814
0.253399	0.281531	0.434	0.397	1	HSPC	DCTN4
0.253787	-0.284963	0.357	0.389	1	HSPC	AL451048.1
0.253815	-0.256842	0.344	0.377	1	HSPC	CCDC14
0.2556	-0.271187	0.424	0.448	1	HSPC	PSMD14
0.256584	-0.560599	0.386	0.397	1	HSPC	UBE2S
0.259578	-0.329715	0.35	0.375	1	HSPC	KLHL2
0.260021	-0.307801	0.337	0.366	1	HSPC	ATG13
0.260313	0.280103	0.308	0.279	1	HSPC	ZSCAN16-AS1
0.260854	-0.250759	0.404	0.431	1	HSPC	PSMD1
0.261344	-0.326237	0.735	0.724	1	HSPC	NASP
0.261525	-0.36928	0.324	0.352	1	HSPC	NHP2
0.261716	-0.429632	0.226	0.251	1	HSPC	FAIM
0.263179	-0.26108	0.458	0.468	1	HSPC	SMC3
0.26359	-0.285893	0.712	0.648	1	HSPC	SLC25A5
0.263716	0.294582	0.319	0.29	1	HSPC	NDUFS7
0.264192	-0.279564	0.219	0.254	1	HSPC	SOX5
0.267298	-0.373924	0.226	0.256	1	HSPC	SRGAP2B
0.268689	0.400062	0.298	0.268	1	HSPC	VOPP1
0.271079	-0.272814	0.221	0.254	1	HSPC	USP13
0.27109	0.319684	0.293	0.262	1	HSPC	LINC01163
0.271496	-0.46602	0.27	0.296	1	HSPC	B4GALT6
0.272755	0.291079	0.283	0.248	1	HSPC	PTPN9
0.279494	0.276689	0.362	0.33	1	HSPC	HIBADH
0.280028	-0.276341	0.267	0.296	1	HSPC	NDUFA6
0.281339	-0.813487	0.404	0.327	1	HSPC	HIST1H3D
0.281518	-0.311585	0.368	0.394	1	HSPC	ZNF395
0.281794	-0.336092	0.262	0.29	1	HSPC	GARS
0.285658	0.266343	0.411	0.38	1	HSPC	ANAPC10
0.286547	-0.285985	0.306	0.332	1	HSPC	SLIRP
0.289068	-0.300457	0.257	0.287	1	HSPC	EIF6
0.296126	0.326588	0.332	0.299	1	HSPC	NSUN6
0.296364	0.307092	0.362	0.335	1	HSPC	CRYZL1
0.297143	-0.36899	0.234	0.262	1	HSPC	IPO5
0.298025	-0.289123	0.792	0.783	1	HSPC	NUCKS1
0.299228	-0.264706	0.45	0.468	1	HSPC	TRAPPC10
0.29957	0.275473	0.262	0.234	1	HSPC	DEGS1
0.303841	-0.270779	0.293	0.324	1	HSPC	PIK3R5
0.307632	-0.478011	0.267	0.29	1	HSPC	BLK
0.309752	-0.269455	0.35	0.375	1	HSPC	MDH2
0.311521	0.25394	0.278	0.251	1	HSPC	NEDD4
0.312386	-0.330177	0.239	0.265	1	HSPC	ATP13A3
0.313834	0.266013	0.419	0.403	1	HSPC	EMSY
0.315685	-0.424733	0.501	0.49	1	HSPC	HSPD1
0.315979	-0.450127	0.473	0.476	1	HSPC	RUBCNL
0.316112	-0.260684	0.311	0.338	1	HSPC	HPRT1
0.319628	-0.556022	0.26	0.276	1	HSPC	PCNA
0.321865	0.250906	0.283	0.254	1	HSPC	UTP23
0.322531	-0.257482	0.344	0.366	1	HSPC	PSMD12
0.322914	0.255072	0.272	0.245	1	HSPC	NDE1
0.326781	-0.255223	0.398	0.425	1	HSPC	ARHGAP4
0.328414	0.256821	0.254	0.228	1	HSPC	MPHOSPH10
0.329208	-0.262845	0.509	0.521	1	HSPC	UBE2E3
0.331225	-0.313949	0.28	0.301	1	HSPC	NDUFS3
0.3351	-0.285108	0.252	0.279	1	HSPC	IL10RB
0.34175	-0.251791	0.275	0.299	1	HSPC	ABCE1
0.342671	-0.297375	0.239	0.262	1	HSPC	RPA2
0.343549	-0.294223	0.303	0.321	1	HSPC	ASPH
0.348685	-0.406165	0.676	0.577	1	HSPC	HIST1H1C
0.349831	-0.296836	0.316	0.341	1	HSPC	SVIL
0.350614	-0.398643	0.26	0.282	1	HSPC	FRMD4B
0.35272	-0.28005	0.247	0.27	1	HSPC	CBWD2
0.35305	0.275326	0.476	0.468	1	HSPC	THUMPD2
0.353109	-0.389749	0.306	0.33	1	HSPC	KLF3
0.353817	-0.258031	0.427	0.437	1	HSPC	UQCRQ
0.359642	-0.25467	0.404	0.423	1	HSPC	MSH6
0.361783	-0.292416	0.308	0.327	1	HSPC	PSMC1
0.363179	-0.303223	0.234	0.259	1	HSPC	NDFIP1
0.366434	-0.296338	0.252	0.273	1	HSPC	ETFDH
0.366619	-0.310043	0.262	0.287	1	HSPC	SFXN5
0.373122	-0.701184	0.609	0.58	1	HSPC	H2AFZ
0.374187	-0.254808	0.283	0.307	1	HSPC	ITGAE
0.375278	-0.308829	0.324	0.344	1	HSPC	SAE1
0.378007	0.315508	0.332	0.313	1	HSPC	LYST
0.378143	0.255072	0.311	0.287	1	HSPC	RIC8B
0.38374	-0.307678	0.396	0.406	1	HSPC	AURKAIP1
0.392328	-0.337066	0.414	0.42	1	HSPC	ATXN7
0.395967	-0.677814	0.607	0.6	1	HSPC	AGPS
0.398098	-0.31872	0.285	0.304	1	HSPC	MRPS26
0.400924	-0.313017	0.339	0.349	1	HSPC	NOP56
0.401536	-0.488808	0.257	0.279	1	HSPC	TEX41
0.401634	-0.366752	0.342	0.363	1	HSPC	PMAIP1
0.410106	-0.473688	0.329	0.341	1	HSPC	TUBB4B
0.410166	-0.275787	0.285	0.301	1	HSPC	HEBP2
0.417776	-0.342169	0.231	0.254	1	HSPC	BLCAP
0.423591	-0.291234	0.386	0.4	1	HSPC	PART1
0.425018	-0.259777	0.761	0.746	1	HSPC	FTL
0.431448	0.278137	0.355	0.335	1	HSPC	CCDC50
0.438023	-0.43884	0.27	0.287	1	HSPC	CDKN2D
0.441494	0.483513	0.288	0.276	1	HSPC	ALOX12-AS1
0.443539	-0.284625	0.391	0.397	1	HSPC	CXXC5
0.450986	-0.259501	0.254	0.276	1	HSPC	UBE4A
0.452716	-0.255099	0.35	0.363	1	HSPC	ODC1
0.453317	-0.282443	0.357	0.369	1	HSPC	MTMR6
0.465924	0.267456	0.278	0.259	1	HSPC	RAB9A
0.474655	0.325949	0.316	0.301	1	HSPC	AC104596.1
0.49542	0.276745	0.362	0.361	1	HSPC	CEP120
0.507768	-0.277382	0.396	0.397	1	HSPC	NDUFB3
0.511181	-0.250759	0.434	0.445	1	HSPC	NDUFB1
0.516263	-0.265218	0.298	0.31	1	HSPC	KDM3A
0.519047	-0.27397	0.257	0.27	1	HSPC	AC016168.2
0.526325	-0.308428	0.581	0.569	1	HSPC	CHCHD3
0.535063	-0.713061	0.27	0.273	1	HSPC	BAALC
0.535689	0.971142	0.38	0.349	1	HSPC	TXNDC11
0.557442	-0.279839	0.44	0.468	1	HSPC	IKZF2
0.565592	-0.350591	0.391	0.389	1	HSPC	USP1
0.565991	-0.29038	0.26	0.268	1	HSPC	GATD3B
0.566445	-0.412907	0.365	0.369	1	HSPC	HSPE1
0.570038	-0.305819	0.373	0.366	1	HSPC	C1QBP
0.57399	-0.262799	0.262	0.27	1	HSPC	BCKDHB
0.582428	-0.270398	0.314	0.321	1	HSPC	SSR1
0.583699	-0.384717	0.617	0.572	1	HSPC	RAN
0.590078	0.263978	0.293	0.282	1	HSPC	TMEM260
0.60029	-0.262259	0.301	0.313	1	HSPC	XRCC4
0.608748	-0.379203	0.375	0.369	1	HSPC	CDK14
0.615021	0.39398	0.404	0.417	1	HSPC	AC097376.3
0.625383	0.297733	0.303	0.327	1	HSPC	CASP3
0.629968	0.351258	0.288	0.279	1	HSPC	SNHG31
0.63316	-0.259707	0.638	0.611	1	HSPC	HIVEP2
0.646049	-0.375445	0.357	0.358	1	HSPC	LDHA
0.677924	-0.275076	0.316	0.313	1	HSPC	SPATA1
0.726842	-0.522741	0.573	0.527	1	HSPC	DUSP1
0.7571	-0.264996	0.504	0.482	1	HSPC	ANTXR2
0.758548	-0.271267	0.272	0.273	1	HSPC	NR6A1
0.771093	-0.274556	0.288	0.287	1	HSPC	DOP1B
0.802432	-0.387286	0.566	0.535	1	HSPC	DUT
0.807215	-0.572762	0.326	0.344	1	HSPC	SPAG16
0.808511	-0.262882	0.414	0.392	1	HSPC	NDUFB2
0.815558	0.265641	0.252	0.254	1	HSPC	GDF11
0.835278	0.334367	0.298	0.304	1	HSPC	PLXDC2
0.857266	-0.271073	0.522	0.493	1	HSPC	BARD1
0.920219	-0.253371	0.37	0.341	1	HSPC	HSPA5
0.941252	-0.289672	0.602	0.586	1	HSPC	NIBAN3
0.945696	-0.29701	0.352	0.33	1	HSPC	CYCS
0.960581	-0.312072	0.337	0.321	1	HSPC	EIF4A3
0	-2.33283	0.41	0.842	0	T cells	CXCR4
0	3.14672	0.499	0.074	0	T cells	TSPO
0	2.22096	0.596	0.196	0	T cells	LGALS1
0	2.73028	0.697	0.298	0	T cells	GNLY
0	-1.73398	0.356	0.743	0	T cells	AUTS2
0	2.48293	0.489	0.125	0	T cells	MX1
0	4.96283	0.369	0.019	0	T cells	IFI44L
0	-1.5045	0.332	0.667	0	T cells	DDIT4
0	-1.65103	0.286	0.612	0	T cells	APBA2
0	-1.42638	0.471	0.792	0	T cells	ARL17B
0	-2.1088	0.476	0.789	0	T cells	DUSP2
0	2.56599	0.388	0.081	0	T cells	DTHD1
0	1.27383	0.784	0.498	0	T cells	FNDC3B
0	-1.59247	0.477	0.738	0	T cells	ZFP36
0	1.29242	0.86	0.623	0	T cells	GIMAP7
0	-1.86474	0.716	0.931	0	T cells	NSF
0	-1.32586	0.746	0.927	0	T cells	TSC22D3
0	-0.939057	0.74	0.896	0	T cells	SMAP2
0	1.11431	0.865	0.71	0	T cells	PRF1
0	-1.08912	0.784	0.926	0	T cells	TNFAIP3
0	-1.04951	0.776	0.91	0	T cells	RNF125
0	-0.974552	0.84	0.946	0	T cells	EEF1G
0	-1.09226	0.85	0.946	0	T cells	CEMIP2
0	-0.826129	0.857	0.944	0	T cells	EEF1B2
0	-0.78627	0.877	0.959	0	T cells	RPL23
0	-0.814283	0.854	0.935	0	T cells	SARAF
0	-1.08925	0.896	0.968	0	T cells	ZFP36L2
0	-0.988195	0.934	0.982	0	T cells	RPS20
0	0.788565	0.979	0.939	0	T cells	RIPOR2
0	-0.978781	0.938	0.978	0	T cells	RPL7
0	-0.768657	0.954	0.986	0	T cells	RPSA
0	-0.723743	0.958	0.988	0	T cells	BTG1
0	-0.641962	0.96	0.984	0	T cells	RPL10A
0	-0.666111	0.958	0.982	0	T cells	RPL27
0	-1.00602	0.973	0.991	0	T cells	RPL27A
0	-0.60268	0.97	0.986	0	T cells	RACK1
0	-0.546844	0.972	0.988	0	T cells	UBA52
0	-0.794305	0.973	0.989	0	T cells	RPS11
0	-0.74275	0.974	0.989	0	T cells	RPL9
0	-0.618466	0.974	0.988	0	T cells	RPL5
0	-0.644866	0.982	0.994	0	T cells	RPL21
0	-0.777124	0.98	0.99	0	T cells	RPS16
0	-0.638287	0.98	0.989	0	T cells	RPL15
0	-0.534725	0.983	0.992	0	T cells	RPL18A
0	-0.625703	0.986	0.995	0	T cells	MT-ND1
0	-0.680217	0.986	0.994	0	T cells	RPLP2
0	-0.562835	0.984	0.991	0	T cells	RPL17
0	-0.503138	0.985	0.992	0	T cells	RPL3
0	-0.52576	0.987	0.993	0	T cells	RPS3
0	-0.470325	0.99	0.994	0	T cells	RPS14
0	-0.503518	0.989	0.993	0	T cells	RPS12
0	-0.566226	0.988	0.992	0	T cells	RPS6
0	-0.696981	0.989	0.993	0	T cells	RPS2
0	-0.90414	0.991	0.994	0	T cells	RPL13A
0	-0.619855	0.99	0.993	0	T cells	RPL10
0	-0.477633	0.991	0.993	0	T cells	RPS27
0	-0.481136	0.991	0.993	0	T cells	RPS27A
0	-0.502271	0.994	0.996	0	T cells	RPL13
0	-0.611856	0.991	0.992	0	T cells	RPS18
0	-0.709995	0.995	0.996	0	T cells	TPT1
0	-0.698803	0.997	0.997	0	T cells	EEF1A1
0	-0.458155	0.994	0.994	0	T cells	RPS19
4.98962e-308	3.47083	0.314	0.036	1.08255e-303	T cells	IFI44
1.01131e-307	-0.536197	0.983	0.99	2.19414e-303	T cells	RPS3A
1.90152e-307	-0.498413	0.984	0.992	4.12555e-303	T cells	RPS4X
2.31086e-305	-0.914974	0.697	0.908	5.01363e-301	T cells	FKBP5
5.52286e-305	-0.449704	0.99	0.993	1.19824e-300	T cells	RPL26
1.43425e-296	-0.53568	0.98	0.989	3.11174e-292	T cells	RPL29
5.35836e-296	-0.480527	0.987	0.992	1.16255e-291	T cells	RPS23
1.68124e-294	1.28426	0.791	0.538	3.64763e-290	T cells	GZMB
4.65676e-286	0.577179	0.995	0.984	1.01033e-281	T cells	MBNL1
2.58319e-285	-0.466264	0.988	0.992	5.6045e-281	T cells	RPL19
3.86206e-279	-0.828837	0.878	0.949	8.37914e-275	T cells	CNOT6L
3.31821e-275	0.660853	0.976	0.974	7.19919e-271	T cells	IL32
1.96912e-272	0.908709	0.862	0.69	4.2722e-268	T cells	IKZF3
4.88888e-271	-0.644348	0.889	0.957	1.06069e-266	T cells	RPL31
1.91366e-266	-0.487436	0.983	0.989	4.15189e-262	T cells	RPL23A
2.39851e-266	-0.445416	0.986	0.993	5.20381e-262	T cells	RPS29
4.36257e-266	1.24539	0.753	0.544	9.46503e-262	T cells	EPSTI1
1.25497e-264	1.35678	0.678	0.428	2.72279e-260	T cells	XAF1
3.31512e-262	-0.484501	0.977	0.99	7.19249e-258	T cells	RPL37A
2.26493e-261	-0.676527	0.888	0.95	4.91399e-257	T cells	RPL4
1.45022e-259	-0.43082	0.987	0.991	3.14639e-255	T cells	RPL7A
1.61111e-259	-0.457994	0.993	0.994	3.49546e-255	T cells	RPLP1
2.65826e-258	-0.712547	0.837	0.936	5.76737e-254	T cells	RPS17
6.30616e-258	-0.455815	0.981	0.988	1.36818e-253	T cells	RPL18
1.79817e-257	-0.44419	0.986	0.994	3.90131e-253	T cells	RPL11
3.89717e-256	-0.475458	0.979	0.991	8.45529e-252	T cells	RPS9
1.52232e-255	1.36531	0.607	0.314	3.30283e-251	T cells	CX3CR1
4.35515e-255	-1.58779	0.319	0.589	9.44894e-251	T cells	MAP3K8
1.10498e-251	0.972424	0.798	0.598	2.39736e-247	T cells	GIMAP4
8.31301e-246	-1.01159	0.616	0.819	1.80359e-241	T cells	LINC01619
1.16084e-244	0.885304	0.843	0.663	2.51855e-240	T cells	CYTOR
1.11887e-243	0.858522	0.876	0.719	2.4275e-239	T cells	SLFN12L
4.78314e-241	-0.430599	0.99	0.993	1.03775e-236	T cells	RPL32
3.54445e-240	-1.4518	0.361	0.621	7.69003e-236	T cells	CRYBG1
1.41008e-238	0.681163	0.945	0.883	3.05931e-234	T cells	SP100
7.59692e-237	-1.36632	0.296	0.566	1.64823e-232	T cells	RBM38
1.37782e-236	0.888059	0.884	0.735	2.98931e-232	T cells	ST6GAL1
2.22841e-235	-0.425562	0.992	0.992	4.83476e-231	T cells	EIF1
3.40899e-235	1.433	0.566	0.287	7.39614e-231	T cells	PARP9
7.1678e-234	-0.465043	0.979	0.988	1.55513e-229	T cells	RPS25
3.18842e-231	0.571581	0.968	0.96	6.91759e-227	T cells	IFITM1
2.2476e-230	-0.643091	0.91	0.965	4.87639e-226	T cells	RPLP0
1.35663e-229	-0.894355	0.593	0.814	2.94335e-225	T cells	PDE4D
1.58404e-229	-1.18171	0.524	0.728	3.43672e-225	T cells	PRKX
8.02948e-229	-1.51791	0.215	0.49	1.74208e-224	T cells	PDE4B
2.94524e-227	0.6626	0.995	0.992	6.39e-223	T cells	ACTB
1.68064e-226	2.29355	0.331	0.082	3.64632e-222	T cells	OAS1
1.55053e-224	-0.412978	0.991	0.994	3.36404e-220	T cells	RPL37
1.09925e-223	-0.467285	0.971	0.987	2.38494e-219	T cells	RPS13
1.56949e-223	-1.58196	0.181	0.447	3.40516e-219	T cells	CD160
2.64882e-221	0.717641	0.919	0.775	5.74689e-217	T cells	IFITM2
3.07562e-221	-0.387137	0.991	0.994	6.67286e-217	T cells	RPS24
6.08324e-221	1.9567	0.373	0.112	1.31982e-216	T cells	KLRC3
1.3106e-220	-1.35154	0.266	0.534	2.84348e-216	T cells	ARL17A
1.38772e-220	0.753526	0.883	0.76	3.0108e-216	T cells	NFATC3
2.50064e-220	-0.396331	0.984	0.99	5.42539e-216	T cells	RPS7
1.07355e-219	-1.29648	0.384	0.627	2.32917e-215	T cells	USP36
3.04522e-219	-0.356567	0.992	0.994	6.60692e-215	T cells	RPS15A
3.73267e-213	0.946152	0.752	0.533	8.09841e-209	T cells	DYNLL1
6.31736e-213	-0.943452	0.563	0.764	1.37061e-208	T cells	SNHG5
8.50111e-213	0.793536	0.925	0.826	1.8444e-208	T cells	S100A6
3.06367e-210	-0.910412	0.345	0.656	6.64694e-206	T cells	UTY
1.1892e-208	-1.53595	0.196	0.448	2.58009e-204	T cells	LRRC37A2
1.37036e-208	-1.06932	0.424	0.67	2.97314e-204	T cells	SPOCK2
8.09421e-205	-1.15299	0.517	0.729	1.75612e-200	T cells	DUSP1
2.67738e-203	-0.361288	0.996	0.997	5.80885e-199	T cells	HLA-B
1.72986e-202	-0.334471	1	0.999	3.75311e-198	T cells	MT-ATP6
2.36616e-202	-1.50315	0.261	0.512	5.13362e-198	T cells	RGS1
1.0958e-195	1.37237	0.487	0.228	2.37745e-191	T cells	GIMAP5
8.85079e-193	-0.454882	0.93	0.977	1.92027e-188	T cells	RPL38
1.06352e-192	-0.853262	0.589	0.783	2.30741e-188	T cells	KLF3
2.96353e-190	0.799543	0.775	0.572	6.42966e-186	T cells	LCP2
4.37215e-190	0.671092	0.87	0.754	9.48583e-186	T cells	TRAF3IP3
8.26255e-190	1.39818	0.52	0.271	1.79264e-185	T cells	SETBP1
1.17509e-184	1.18112	0.564	0.317	2.54948e-180	T cells	AFF1
1.29156e-183	1.20285	0.626	0.394	2.80216e-179	T cells	TRGC2
2.34879e-183	0.639287	0.91	0.825	5.09593e-179	T cells	ITGAL
4.09568e-183	1.12572	0.576	0.332	8.88598e-179	T cells	GIMAP1
1.85993e-182	1.12044	0.67	0.446	4.0353e-178	T cells	TRG-AS1
2.10675e-182	0.569327	0.966	0.923	4.5708e-178	T cells	SAMD3
3.73269e-182	1.14591	0.614	0.39	8.09845e-178	T cells	SAMD9L
2.11793e-180	-0.408427	0.989	0.995	4.59507e-176	T cells	RPS8
1.2185e-179	0.977543	0.671	0.451	2.64366e-175	T cells	BST2
2.62478e-178	0.715835	0.888	0.78	5.69472e-174	T cells	ARHGEF3
1.25379e-176	-2.22073	0.078	0.269	2.72023e-172	T cells	IL12RB2
8.53536e-175	1.83423	0.329	0.108	1.85183e-170	T cells	ANXA4
5.20521e-174	0.954707	0.653	0.421	1.12932e-169	T cells	AC022075.1
6.66766e-173	-0.660949	0.843	0.924	1.44662e-168	T cells	P2RY8
5.3726e-172	0.770971	0.832	0.694	1.16564e-167	T cells	ITGB1
9.78457e-172	-1.02412	0.466	0.671	2.12286e-167	T cells	BRD1
6.86144e-170	1.03338	0.633	0.41	1.48866e-165	T cells	PARP14
1.23953e-169	1.06206	0.595	0.354	2.68927e-165	T cells	MDFIC
1.28874e-169	1.05463	0.566	0.317	2.79604e-165	T cells	ATP10A
3.28688e-169	-0.780181	0.793	0.868	7.13121e-165	T cells	TGFB1
6.36323e-168	1.07828	0.714	0.563	1.38057e-163	T cells	ISG15
7.75545e-167	-0.43729	0.966	0.984	1.68262e-162	T cells	RPL8
8.75746e-166	0.920232	0.694	0.48	1.90002e-161	T cells	MIR4435-2HG
6.87807e-165	1.26603	0.493	0.258	1.49227e-160	T cells	DDX60
2.98433e-164	-0.623082	0.767	0.876	6.47479e-160	T cells	SLC25A6
4.54045e-164	0.851361	0.724	0.545	9.85096e-160	T cells	OSTF1
3.51366e-163	-0.320071	0.99	0.993	7.62323e-159	T cells	RPL30
2.89237e-162	0.699602	0.814	0.655	6.27529e-158	T cells	PLEK
2.15784e-161	-0.830519	0.594	0.759	4.68166e-157	T cells	DYNLT1
5.37893e-161	-0.419647	0.979	0.989	1.16701e-156	T cells	H3F3B
1.4612e-160	0.7593	0.788	0.611	3.17021e-156	T cells	LYST
1.88167e-160	0.723466	0.818	0.671	4.08247e-156	T cells	GLS
4.33109e-160	1.05709	0.608	0.389	9.39673e-156	T cells	EIF2AK2
5.6566e-160	-0.469175	0.936	0.974	1.22726e-155	T cells	RPS5
1.7752e-159	-0.363483	0.982	0.99	3.85147e-155	T cells	RPL6
2.68577e-159	1.40674	0.494	0.275	5.82706e-155	T cells	IFI6
4.6166e-159	-0.613774	0.787	0.878	1.00162e-154	T cells	EEF2
9.3446e-159	0.842475	0.735	0.548	2.0274e-154	T cells	DLEU2
1.11509e-158	0.638602	0.905	0.842	2.4193e-154	T cells	CLEC2D
1.10626e-157	-1.19644	0.306	0.522	2.40014e-153	T cells	PCNT
4.11267e-157	1.2625	0.457	0.227	8.92286e-153	T cells	TGFBR1
3.01866e-156	-1.42932	0.316	0.524	6.54929e-152	T cells	ZNF331
8.82076e-156	0.996868	0.631	0.42	1.91375e-151	T cells	SLAMF6
1.17386e-155	0.953507	0.711	0.534	2.5468e-151	T cells	GBP5
5.4625e-155	1.25021	0.47	0.241	1.18514e-150	T cells	DDX58
1.43114e-154	-0.586673	0.761	0.876	3.10501e-150	T cells	NOP53
8.6057e-153	0.702937	0.828	0.696	1.86709e-148	T cells	PREX1
[truncated: 12,560 more rows]

## Sheet: Table S5
Table S5. Data sources for external epigenetic datasets.
Dataset	GEO or GSM or ENCODE ID
scATAC of blood	GSE74310
T H3K27ac	ENCFF966FLQ
T ATAC	ENCFF785TMQ
T DNase	ENCFF606BET
T POLR2A	GSM1850205
T CTCF	ENCFF044YVA
GM12878 RAD21	GSM803416
T MAZ	GSM935337
T MYB	GSM1442006
K562 MGA	GSM2828489
GM12878 TBX21	GSE92020
K562 JUNB	GSE96382
K562 JUND	GSM935569
K562 JUN	GSM935411
K562 IKZF1	GSE91730
CUTLL1 ETS1	GSM1252929
